# Supplementary material for: ﻿The genus Argopistes Motschulsky from Japan and Taiwan, with descriptions of three new species from Taiwan (Coleoptera, Chrysomelidae, Galerucinae, Alticini)
Source: Zookeys. 2024 Oct 15;1215:151–83. doi: 10.3897/zookeys.1215.134871 (PMC11496828; doi:10.3897/zookeys.1215.134871)
Supplement: XML Treatment for Argopistes biplagiatus [file zookeys.1215.134871-treatment1.xml]

<!DOCTYPE tp:taxon-treatment
  PUBLIC "-//TaxonX//DTD Taxonomic Treatment Publishing DTD v0 20100105//EN" "tax-treatment-NSO.dtd">
<tp:taxon-treatment xmlns:tp="http://www.plazi.org/taxpub"><tp:treatment-meta><kwd-group><label>Taxon classification</label><kwd>
              <named-content content-type="kingdom">Animalia</named-content>
            </kwd><kwd>
              <named-content content-type="order">Coleoptera</named-content>
            </kwd><kwd>
              <named-content content-type="family">Chrysomelidae</named-content>
            </kwd></kwd-group><mixed-citation publication-type="journal"><person-group><name><surname>Lee</surname><given-names>Chi-Feng</given-names></name><name><surname>Chiang</surname><given-names>Ming-Yao</given-names></name><name><surname>Suenaga</surname><given-names>Haruki</given-names></name></person-group><article-title>﻿The genus <italic><tp:taxon-name><tp:taxon-name-part taxon-name-part-type="genus" reg="Argopistes">Argopistes</tp:taxon-name-part></tp:taxon-name></italic> Motschulsky from Japan and Taiwan, with descriptions of three new species from Taiwan (<tp:taxon-name><tp:taxon-name-part taxon-name-part-type="order">Coleoptera</tp:taxon-name-part></tp:taxon-name>, <tp:taxon-name><tp:taxon-name-part taxon-name-part-type="family">Chrysomelidae</tp:taxon-name-part></tp:taxon-name>, <tp:taxon-name><tp:taxon-name-part taxon-name-part-type="subfamily">Galerucinae</tp:taxon-name-part></tp:taxon-name>, <tp:taxon-name><tp:taxon-name-part taxon-name-part-type="tribe">Alticini</tp:taxon-name-part></tp:taxon-name>)</article-title><source>Zookeys</source><day>15</day><month>10</month><year>2024</year><volume>1215</volume><fpage>151</fpage><lpage>183</lpage><pub-id pub-id-type="doi">10.3897/zookeys.1215.134871</pub-id></mixed-citation></tp:treatment-meta><tp:nomenclature><label>﻿</label><tp:taxon-name>
            <object-id xmlns:xlink="http://www.w3.org/1999/xlink" content-type="arpha" xlink:type="simple">1E6FA533-3D44-50B2-82C0-1DE5C5B9AB4E</object-id>
            <tp:taxon-name-part taxon-name-part-type="genus" reg="Argopistes">Argopistes</tp:taxon-name-part>
            <tp:taxon-name-part taxon-name-part-type="species" reg="biplagiatus">biplagiatus</tp:taxon-name-part>
          </tp:taxon-name><tp:taxon-authority>Motschulsky, 1860</tp:taxon-authority><xref ref-type="fig" rid="F2">Figs 2A–F</xref><xref ref-type="fig" rid="F3">, 3</xref><xref ref-type="fig" rid="F4">, 4</xref><tp:nomenclature-citation-list><tp:nomenclature-citation><tp:taxon-name>
                <tp:taxon-name-part taxon-name-part-type="genus" reg="Argopistes">Argopistes</tp:taxon-name-part>
                <tp:taxon-name-part taxon-name-part-type="species" reg="biplagiatus">biplagiatus</tp:taxon-name-part>
              </tp:taxon-name><comment>Motschulsky, 1860: 236 (Amur: Russian Far East and northeastern China); <xref ref-type="bibr" rid="B12">Csiki 1940</xref>: 523 (catalogue); <xref ref-type="bibr" rid="B11">Chûjô and Kimoto 1961</xref>: 174 (catalogue); <xref ref-type="bibr" rid="B32">Kimoto 1965</xref>: 436 (redescription); <xref ref-type="bibr" rid="B33">Lee and An 2001</xref>: 182 (South Korea); <xref ref-type="bibr" rid="B34">Lee and Cho 2006</xref>: 91 (host plants); Takizаwa 2012: 38 (faunistics).</comment></tp:nomenclature-citation><tp:nomenclature-citation><tp:taxon-name>
                <tp:taxon-name-part taxon-name-part-type="genus" reg="Argopistes">Argopistes</tp:taxon-name-part>
                <tp:taxon-name-part taxon-name-part-type="species" reg="flavitarsis">flavitarsis</tp:taxon-name-part>
              </tp:taxon-name><comment>Motschulsky, 1860: 137 (chromatic variation).</comment></tp:nomenclature-citation><tp:nomenclature-citation><tp:taxon-name>
                <tp:taxon-name-part taxon-name-part-type="genus" reg="Argopistes">Argopistes</tp:taxon-name-part>
                <tp:taxon-name-part taxon-name-part-type="species" reg="limbatus">limbatus</tp:taxon-name-part>
              </tp:taxon-name><comment>Motschulsky, 1860: 137 (chromatic variation).</comment></tp:nomenclature-citation><tp:nomenclature-citation><tp:taxon-name>
                <tp:taxon-name-part taxon-name-part-type="genus" reg="Argopistes">Argopistes</tp:taxon-name-part>
                <tp:taxon-name-part taxon-name-part-type="species" reg="suturalis">suturalis</tp:taxon-name-part>
              </tp:taxon-name><comment>Motschulsky, 1860: 137 (chromatic variation).</comment></tp:nomenclature-citation><tp:nomenclature-citation><tp:taxon-name>
                <tp:taxon-name-part taxon-name-part-type="genus" reg="Argopistes">Argopistes</tp:taxon-name-part>
                <tp:taxon-name-part taxon-name-part-type="species" reg="undecimmaculata">undecimmaculata</tp:taxon-name-part>
              </tp:taxon-name><comment>Jacoby, 1885: 738 (Japan: Sapporo); <xref ref-type="bibr" rid="B10">Chûjô 1936</xref>: 109 (catalogue); <xref ref-type="bibr" rid="B12">Csiki 1940</xref>: 524 (catalogue).</comment></tp:nomenclature-citation></tp:nomenclature-citation-list></tp:nomenclature><tp:treatment-sec sec-type="type material" id="SECID0EKJAE"><title>Type material examined.</title><p><italic><tp:taxon-name><tp:taxon-name-part taxon-name-part-type="genus" reg="Argopistes">Argopistes</tp:taxon-name-part><tp:taxon-name-part taxon-name-part-type="species" reg="biplagiatus">biplagiatus</tp:taxon-name-part></tp:taxon-name></italic>. • 11 <bold><italic>syntypes</italic></bold> glued on the same card (<named-content xmlns:xlink="http://www.w3.org/1999/xlink" content-type="dwc:institutional_code" xlink:title="Zoological Museum of Moscow State University" xlink:href="http://grbio.org/institution/zoological-museum-moscow-lomonosov-state-university" xlink:type="simple">ZMMU</named-content>) (Fig. <xref ref-type="fig" rid="F2">2A–D</xref>): “type [h, w] // Amur [h, r] // <tp:taxon-name><tp:taxon-name-part taxon-name-part-type="genus" reg="Argopistes">Argopistes</tp:taxon-name-part></tp:taxon-name> / <tp:taxon-name><tp:taxon-name-part taxon-name-part-type="genus" reg="Argopistes"/><tp:taxon-name-part taxon-name-part-type="species" reg="biplagiatus">biplagiatus</tp:taxon-name-part></tp:taxon-name> / Amur. m. Motsch [h, w, with black border] // Syntypus [p, r] // Ȝoomyȝeň Mry (Mockba, POCCNR) / No <named-content xmlns:xlink="http://www.w3.org/1999/xlink" content-type="dwc:institutional_code" xlink:title="Zoological Museum of Moscow State University" xlink:href="http://grbio.org/institution/zoological-museum-moscow-lomonosov-state-university" xlink:type="simple">ZMMU</named-content> Col 03056 / Zool. Mus. Mosq. Univ. / (Mosquae, RUSSIA) / ex coll. V. I. Motschulsky [p, pink label]”.</p><fig id="F2" position="float" orientation="portrait"><object-id xmlns:xlink="http://www.w3.org/1999/xlink" content-type="doi" xlink:type="simple">10.3897/zookeys.1215.134871.figure2</object-id><object-id xmlns:xlink="http://www.w3.org/1999/xlink" content-type="arpha" xlink:type="simple">FEFEE175-226A-5981-8A2E-A4DAAD67F8D4</object-id><label>Figure 2.</label><caption><p>Type specimens and labels <bold>A</bold><italic><tp:taxon-name><tp:taxon-name-part taxon-name-part-type="genus" reg="Argopistes">Argopistes</tp:taxon-name-part><tp:taxon-name-part taxon-name-part-type="species" reg="biplagiatus">biplagiatus</tp:taxon-name-part></tp:taxon-name></italic> Motschulsky, 1860, syntypes <bold>B</bold> one syntype with typical color form <bold>C</bold> one syntype with enlarged red spots on elytra <bold>D</bold> labels pinned with syntypes <bold>E</bold><italic><tp:taxon-name><tp:taxon-name-part taxon-name-part-type="genus" reg="Argopistes">A.</tp:taxon-name-part><tp:taxon-name-part taxon-name-part-type="species" reg="undecimmaculata">undecimmaculata</tp:taxon-name-part></tp:taxon-name></italic> Jacoby, 1885, lectotype <bold>F</bold> labels pinned with lectotype <bold>G</bold><italic><tp:taxon-name><tp:taxon-name-part taxon-name-part-type="genus" reg="Argopistes">A.</tp:taxon-name-part><tp:taxon-name-part taxon-name-part-type="species" reg="coccinelloides">coccinelloides</tp:taxon-name-part></tp:taxon-name></italic> Baly, 1874, holotype <bold>H</bold> labels pinned with holotype.</p></caption><graphic xmlns:xlink="http://www.w3.org/1999/xlink" xlink:href="zookeys-1215-151_article-134871__-g002.jpg" position="float" orientation="portrait" xlink:type="simple" id="oo_1154061.jpg"><uri content-type="original_file" xlink:type="simple">https://binary.pensoft.net/fig/1154061</uri></graphic></fig><p><italic><tp:taxon-name><tp:taxon-name-part taxon-name-part-type="genus" reg="Argopistes">Argopistes</tp:taxon-name-part><tp:taxon-name-part taxon-name-part-type="species" reg="undecimmaculata">undecimmaculata</tp:taxon-name-part></tp:taxon-name></italic>. <bold><italic>Lectotype</italic></bold> • (here designated, sex undetermined, <named-content xmlns:xlink="http://www.w3.org/1999/xlink" content-type="dwc:institutional_code" xlink:title="The Natural History Museum, London" xlink:href="http://grbio.org/institution/natural-history-museum-london" xlink:type="simple">NHMUK</named-content>) (Fig. <xref ref-type="fig" rid="F2">2E, F</xref>): “Type / H.T. [p, w, circle label with red border] // SYN- / TYPE [p, w, circle label with blue border] // Sapporo / 5.VIII-16.VIII.80. [p, w] // Japan / G. Lewis. / 1910-320 [p, w] // Sap [h, w]”. <bold><italic>Paralectotypes</italic></bold> • 1 (sex undetermined, <named-content xmlns:xlink="http://www.w3.org/1999/xlink" content-type="dwc:institutional_code" xlink:title="The Natural History Museum, London" xlink:href="http://grbio.org/institution/natural-history-museum-london" xlink:type="simple">NHMUK</named-content>): “SYN- / TYPE [p, circle label with blue border] // Sapporo / 5.VIII-16.VIII.80. [p, w] // Japan/ G. Lewis. / 1910-320 [p, w] // <tp:taxon-name><tp:taxon-name-part taxon-name-part-type="genus" reg="Argopistes">Argopistes</tp:taxon-name-part></tp:taxon-name> / 11maculata Jac [h, b]”; • 1♀ (<named-content xmlns:xlink="http://www.w3.org/1999/xlink" content-type="dwc:institutional_code" xlink:title="Applied Zoology Division, Taiwan Agricultural Research Institute" xlink:href="http://grbio.org/institution/taiwan-agricultural-research-institute" xlink:type="simple">TARI</named-content>): “Sapporo [h] / JAPAN [p] / 10.VIII.1880 [h] / Col. G. LEWIS [p, w] // <tp:taxon-name><tp:taxon-name-part taxon-name-part-type="genus" reg="Argopistes">Argopistes</tp:taxon-name-part></tp:taxon-name> / <tp:taxon-name><tp:taxon-name-part taxon-name-part-type="genus" reg="Argopistes"/><tp:taxon-name-part taxon-name-part-type="species" reg="undecimmaculata">undecimmaculata</tp:taxon-name-part></tp:taxon-name> / Jacoby [h] / DET. M. CHUJO [p, w] // CO / Type [p, w, circle label with yellow letters and border] / 1526 [p, w]”.</p></tp:treatment-sec><tp:treatment-sec sec-type="material" id="SECID0EPOAE"><title>Additional material examined.</title><p><bold>Japan.</bold> Hokkaido: • 1♀ (<abbrev xmlns:xlink="http://www.w3.org/1999/xlink" xlink:title="Private Collection of Haruki Suenaga" id="ABBRID0EXOAE" xlink:type="simple">HAPC</abbrev>), Sapporo-shi, Hokkaido University, 15.X.2011, leg. H. Suenaga; Honshu. Aichi: • 1♂ (<named-content xmlns:xlink="http://www.w3.org/1999/xlink" content-type="dwc:institutional_code" xlink:title="The Laboratory for Systematic Entomology, Hokkaido University" xlink:href="http://grbio.org/institution/hokkaido-university" xlink:type="simple">SEHU</named-content>), Toyohashi-shi, Imou-shitsugen, 8.IV.1989, leg. Y. Komiya; Ibaraki: • 1♀ (<abbrev xmlns:xlink="http://www.w3.org/1999/xlink" xlink:title="Private Collection of Hiroaki Shigetoh" id="ABBRID0E6OAE" xlink:type="simple">HIPC</abbrev>), Daigo, Uenomiya, Mt. Yamizo-san, 28.V.2917, leg. H. Yoshitake; • 1♂ (<named-content xmlns:xlink="http://www.w3.org/1999/xlink" content-type="dwc:institutional_code" xlink:title="The Laboratory for Systematic Entomology, Hokkaido University" xlink:href="http://grbio.org/institution/hokkaido-university" xlink:type="simple">SEHU</named-content>), Sakura-mura, Sakura-gawa Riv., 1.VI.1986, leg. Y. Komiya; Ishikawa: • 1♀ (<abbrev xmlns:xlink="http://www.w3.org/1999/xlink" xlink:title="Private Collection of Haruki Suenaga" id="ABBRID0EHPAE" xlink:type="simple">HAPC</abbrev>), Mt. Haku-san, Betsuzan-dô, 21.V.2016, leg. H. Kawase; Shizuoka: • 1♂, 2♀ (<named-content xmlns:xlink="http://www.w3.org/1999/xlink" content-type="dwc:institutional_code" xlink:title="The Laboratory for Systematic Entomology, Hokkaido University" xlink:href="http://grbio.org/institution/hokkaido-university" xlink:type="simple">SEHU</named-content>), Izu-peninsula, Mt. Manzaburo-dake, 19.V.1980, leg. J. Okuma; • 1♀ (<named-content xmlns:xlink="http://www.w3.org/1999/xlink" content-type="dwc:institutional_code" xlink:title="The Laboratory for Systematic Entomology, Hokkaido University" xlink:href="http://grbio.org/institution/hokkaido-university" xlink:type="simple">SEHU</named-content>), Tagata-gum, Tohi, 4.V.1985, leg. Y. Komiya; Tokyo: • 1♂ (<named-content xmlns:xlink="http://www.w3.org/1999/xlink" content-type="dwc:institutional_code" xlink:title="The Natural History Museum, London" xlink:href="http://grbio.org/institution/natural-history-museum-london" xlink:type="simple">NHMUK</named-content>), Katsushika-ku, Mizumoto Kôen Park, 8.V.2005, leg. Y. Komiya; Shikoku. Ehime: • 1♂ (<abbrev xmlns:xlink="http://www.w3.org/1999/xlink" xlink:title="Private Collection of Haruki Suenaga" id="ABBRID0EXPAE" xlink:type="simple">HAPC</abbrev>), Kumakôgen-chô, Mt. Saragamine, 7.VI.2009, leg. H. Suenaga; • 1♂, 2♀ (<abbrev xmlns:xlink="http://www.w3.org/1999/xlink" xlink:title="Private Collection of Haruki Suenaga" id="ABBRID0E2PAE" xlink:type="simple">HAPC</abbrev>), Matsuyama-shi, Mt. Takanawa-san, 12.V.2007, leg. S, Sejima; Kyushu. • 3♂, 1♀ (<named-content xmlns:xlink="http://www.w3.org/1999/xlink" content-type="dwc:institutional_code" xlink:title="Applied Zoology Division, Taiwan Agricultural Research Institute" xlink:href="http://grbio.org/institution/taiwan-agricultural-research-institute" xlink:type="simple">TARI</named-content>), Mt. Hiko-san, 14.VIII.1941, leg. M. Chûjô; Fukuoka: • 2♂ (<abbrev xmlns:xlink="http://www.w3.org/1999/xlink" xlink:title="Private Collection of Haruki Suenaga" id="ABBRID0EDQAE" xlink:type="simple">HAPC</abbrev>), Soeda-machi, Mt. Hiko-san, 8.VIII.2009, leg. S. Sejima; <bold>Russian Far East.</bold> Primorsky Krai: • 2♂ (<named-content xmlns:xlink="http://www.w3.org/1999/xlink" content-type="dwc:institutional_code" xlink:title="The Natural History Museum, London" xlink:href="http://grbio.org/institution/natural-history-museum-london" xlink:type="simple">NHMUK</named-content>), Lazovski Zapovednik, 170 m E Vladivostok, Korpad, 28.V.-6.VI.2001, leg. M. Quest; • 1♂ (<named-content xmlns:xlink="http://www.w3.org/1999/xlink" content-type="dwc:institutional_code" xlink:title="The Natural History Museum, London" xlink:href="http://grbio.org/institution/natural-history-museum-london" xlink:type="simple">NHMUK</named-content>), Odarkovskij, Zavod, 25.IV.1911, leg. A. Tsherskij; • 1♂ (<named-content xmlns:xlink="http://www.w3.org/1999/xlink" content-type="dwc:institutional_code" xlink:title="The Natural History Museum, London" xlink:href="http://grbio.org/institution/natural-history-museum-london" xlink:type="simple">NHMUK</named-content>), Wladiwostok, leg. Herman Frieb.; <bold>South Korea.</bold> • 1♀ (<named-content xmlns:xlink="http://www.w3.org/1999/xlink" content-type="dwc:institutional_code" xlink:title="Applied Zoology Division, Taiwan Agricultural Research Institute" xlink:href="http://grbio.org/institution/taiwan-agricultural-research-institute" xlink:type="simple">TARI</named-content>), Sulgen, 15.VII.1932, leg. D. Okamoto; <bold>Taiwan.</bold> Taipei: • 1♂, 1♀ (<named-content xmlns:xlink="http://www.w3.org/1999/xlink" content-type="dwc:institutional_code" xlink:title="Applied Zoology Division, Taiwan Agricultural Research Institute" xlink:href="http://grbio.org/institution/taiwan-agricultural-research-institute" xlink:type="simple">TARI</named-content>), Kueitzukeng (貴仔坑), 4.XII.2006, leg. H.-T. Cheng; • 1♀ (<named-content xmlns:xlink="http://www.w3.org/1999/xlink" content-type="dwc:institutional_code" xlink:title="Applied Zoology Division, Taiwan Agricultural Research Institute" xlink:href="http://grbio.org/institution/taiwan-agricultural-research-institute" xlink:type="simple">TARI</named-content>), same but with “leg. H. Lee”; • 1♂ (<named-content xmlns:xlink="http://www.w3.org/1999/xlink" content-type="dwc:institutional_code" xlink:title="Applied Zoology Division, Taiwan Agricultural Research Institute" xlink:href="http://grbio.org/institution/taiwan-agricultural-research-institute" xlink:type="simple">TARI</named-content>), same locality, 9.IX.2007, leg. M.-H. Tsou; • 1♀ (<named-content xmlns:xlink="http://www.w3.org/1999/xlink" content-type="dwc:institutional_code" xlink:title="Applied Zoology Division, Taiwan Agricultural Research Institute" xlink:href="http://grbio.org/institution/taiwan-agricultural-research-institute" xlink:type="simple">TARI</named-content>), same but with “18.XI.2007”; • 2♀ (<named-content xmlns:xlink="http://www.w3.org/1999/xlink" content-type="dwc:institutional_code" xlink:title="Applied Zoology Division, Taiwan Agricultural Research Institute" xlink:href="http://grbio.org/institution/taiwan-agricultural-research-institute" xlink:type="simple">TARI</named-content>), Tienmu (天母), 8.XII.2006, leg. S.-F. Yu.</p></tp:treatment-sec><tp:treatment-sec sec-type="diagnosis" id="SECID0ERRAE"><title>Diagnosis.</title><p>Adults of <italic><tp:taxon-name><tp:taxon-name-part taxon-name-part-type="genus" reg="Argopistes">Argopistes</tp:taxon-name-part><tp:taxon-name-part taxon-name-part-type="species" reg="biplagiatus">biplagiatus</tp:taxon-name-part></tp:taxon-name></italic> are similar to those of <italic><tp:taxon-name><tp:taxon-name-part taxon-name-part-type="genus" reg="Argopistes">A.</tp:taxon-name-part><tp:taxon-name-part taxon-name-part-type="species" reg="rufus">rufus</tp:taxon-name-part></tp:taxon-name></italic> with similar color pattern but differing from <italic><tp:taxon-name><tp:taxon-name-part taxon-name-part-type="genus" reg="Argopistes">A.</tp:taxon-name-part><tp:taxon-name-part taxon-name-part-type="species" reg="rufus">rufus</tp:taxon-name-part></tp:taxon-name></italic> possessing line of punctures that are less coarse than those between the lines, sometimes confused (lines of punctures much coarser than those between lines in <italic><tp:taxon-name><tp:taxon-name-part taxon-name-part-type="genus" reg="Argopistes">A.</tp:taxon-name-part><tp:taxon-name-part taxon-name-part-type="species" reg="rufus">rufus</tp:taxon-name-part></tp:taxon-name></italic>) and a wider interspace between eyes. Genitalic characters are more diagnostic for both species. Those of <italic><tp:taxon-name><tp:taxon-name-part taxon-name-part-type="genus" reg="Argopistes">A.</tp:taxon-name-part><tp:taxon-name-part taxon-name-part-type="species" reg="biplagiatus">biplagiatus</tp:taxon-name-part></tp:taxon-name></italic> possess pointed apices (Fig. <xref ref-type="fig" rid="F3">3C</xref>) and are wider in lateral view (Fig. <xref ref-type="fig" rid="F3">3D</xref>) (widely rounded apex (Fig. <xref ref-type="fig" rid="F5">5C</xref>) and narrow aedeagus in lateral view (Fig. <xref ref-type="fig" rid="F6">6D</xref>) in <italic><tp:taxon-name><tp:taxon-name-part taxon-name-part-type="genus" reg="Argopistes">A.</tp:taxon-name-part><tp:taxon-name-part taxon-name-part-type="species" reg="rufus">rufus</tp:taxon-name-part></tp:taxon-name></italic>); females have narrow, parallel-sided bases of gonocoxae (Fig. <xref ref-type="fig" rid="F3">3G</xref>) (medially widened gonocoxae (Fig. <xref ref-type="fig" rid="F5">5G</xref>) in <italic><tp:taxon-name><tp:taxon-name-part taxon-name-part-type="genus" reg="Argopistes">A.</tp:taxon-name-part><tp:taxon-name-part taxon-name-part-type="species" reg="rufus">rufus</tp:taxon-name-part></tp:taxon-name></italic>), and ventrite VIII evenly rounded and with dense setae on apical margin (Fig. <xref ref-type="fig" rid="F4">4E</xref>) (medially depressed and without setae on median area of apical margin of abdominal ventrite VIII (Fig. <xref ref-type="fig" rid="F5">5E</xref>) in <italic><tp:taxon-name><tp:taxon-name-part taxon-name-part-type="genus" reg="Argopistes">A.</tp:taxon-name-part><tp:taxon-name-part taxon-name-part-type="species" reg="rufus">rufus</tp:taxon-name-part></tp:taxon-name></italic>).</p><fig id="F3" position="float" orientation="portrait"><object-id xmlns:xlink="http://www.w3.org/1999/xlink" content-type="doi" xlink:type="simple">10.3897/zookeys.1215.134871.figure3</object-id><object-id xmlns:xlink="http://www.w3.org/1999/xlink" content-type="arpha" xlink:type="simple">BB5B1FED-706C-5CF9-8E4A-6A0DABB31AB4</object-id><label>Figure 3.</label><caption><p><italic><tp:taxon-name><tp:taxon-name-part taxon-name-part-type="genus" reg="Argopistes">Argopistes</tp:taxon-name-part><tp:taxon-name-part taxon-name-part-type="species" reg="biplagiatus">biplagiatus</tp:taxon-name-part></tp:taxon-name></italic> Motschulsky <bold>A</bold> antenna, male <bold>B</bold> antenna, female <bold>C</bold> aedeagus, dorsal view <bold>D</bold> aedeagus, lateral view <bold>E</bold> abdominal ventrite VIII, female <bold>F</bold> spermatheca <bold>G</bold> gonocoxae.</p></caption><graphic xmlns:xlink="http://www.w3.org/1999/xlink" xlink:href="zookeys-1215-151_article-134871__-g003.jpg" position="float" orientation="portrait" xlink:type="simple" id="oo_1154062.jpg"><uri content-type="original_file" xlink:type="simple">https://binary.pensoft.net/fig/1154062</uri></graphic></fig><fig id="F4" position="float" orientation="portrait"><object-id xmlns:xlink="http://www.w3.org/1999/xlink" content-type="doi" xlink:type="simple">10.3897/zookeys.1215.134871.figure4</object-id><object-id xmlns:xlink="http://www.w3.org/1999/xlink" content-type="arpha" xlink:type="simple">CA02C8B2-59A7-5182-B94A-F03E5F4B0784</object-id><label>Figure 4.</label><caption><p>Habitus of <italic><tp:taxon-name><tp:taxon-name-part taxon-name-part-type="genus" reg="Argopistes">Argopistes</tp:taxon-name-part><tp:taxon-name-part taxon-name-part-type="species" reg="biplagiatus">biplagiatus</tp:taxon-name-part></tp:taxon-name></italic> Motschulsky <bold>A</bold> typical color form, female, dorsal view <bold>B</bold> ditto, ventral view <bold>C</bold> ditto, lateral view <bold>D</bold> yellowish brown color form, female, dorsal view <bold>E</bold> ditto, ventral view <bold>F</bold> ditto, lateral view.</p></caption><graphic xmlns:xlink="http://www.w3.org/1999/xlink" xlink:href="zookeys-1215-151_article-134871__-g004.jpg" position="float" orientation="portrait" xlink:type="simple" id="oo_1154063.jpg"><uri content-type="original_file" xlink:type="simple">https://binary.pensoft.net/fig/1154063</uri></graphic></fig><fig id="F5" position="float" orientation="portrait"><object-id xmlns:xlink="http://www.w3.org/1999/xlink" content-type="doi" xlink:type="simple">10.3897/zookeys.1215.134871.figure5</object-id><object-id xmlns:xlink="http://www.w3.org/1999/xlink" content-type="arpha" xlink:type="simple">BA4A9DCC-2BBF-51C5-8424-88CF89869FD6</object-id><label>Figure 5.</label><caption><p>Distribution map of <italic><tp:taxon-name><tp:taxon-name-part taxon-name-part-type="genus" reg="Argopistes">Argopistes</tp:taxon-name-part></tp:taxon-name></italic> species in Taiwan, solid line: 1000 m, broken line: 2000 m. Red dots <italic><tp:taxon-name><tp:taxon-name-part taxon-name-part-type="genus" reg="Argopistes">A.</tp:taxon-name-part><tp:taxon-name-part taxon-name-part-type="species" reg="rufus">rufus</tp:taxon-name-part></tp:taxon-name></italic> Chen; blue dots <italic><tp:taxon-name><tp:taxon-name-part taxon-name-part-type="genus" reg="Argopistes">A.</tp:taxon-name-part><tp:taxon-name-part taxon-name-part-type="species" reg="biplagiatus">biplagiatus</tp:taxon-name-part></tp:taxon-name></italic> Motschulsky; green dots <italic><tp:taxon-name><tp:taxon-name-part taxon-name-part-type="genus" reg="Argopistes">A.</tp:taxon-name-part><tp:taxon-name-part taxon-name-part-type="species" reg="tsoui">tsoui</tp:taxon-name-part></tp:taxon-name></italic> sp. nov.; orange dots <italic><tp:taxon-name><tp:taxon-name-part taxon-name-part-type="genus" reg="Argopistes">A.</tp:taxon-name-part><tp:taxon-name-part taxon-name-part-type="species" reg="yuae">yuae</tp:taxon-name-part></tp:taxon-name></italic> sp. nov.; purple dot <italic><tp:taxon-name><tp:taxon-name-part taxon-name-part-type="genus" reg="Argopistes">A.</tp:taxon-name-part><tp:taxon-name-part taxon-name-part-type="species" reg="jungchani">jungchani</tp:taxon-name-part></tp:taxon-name></italic> sp. nov.</p></caption><graphic xmlns:xlink="http://www.w3.org/1999/xlink" xlink:href="zookeys-1215-151_article-134871__-g005.jpg" position="float" orientation="portrait" xlink:type="simple" id="oo_1154064.jpg"><uri content-type="original_file" xlink:type="simple">https://binary.pensoft.net/fig/1154064</uri></graphic></fig><fig id="F6" position="float" orientation="portrait"><object-id xmlns:xlink="http://www.w3.org/1999/xlink" content-type="doi" xlink:type="simple">10.3897/zookeys.1215.134871.figure6</object-id><object-id xmlns:xlink="http://www.w3.org/1999/xlink" content-type="arpha" xlink:type="simple">3E8DDBBE-9D8A-5BB2-BE30-9B33E1802CFD</object-id><label>Figure 6.</label><caption><p><italic><tp:taxon-name><tp:taxon-name-part taxon-name-part-type="genus" reg="Argopistes">Argopistes</tp:taxon-name-part><tp:taxon-name-part taxon-name-part-type="species" reg="rufus">rufus</tp:taxon-name-part></tp:taxon-name></italic> Chen <bold>A</bold> antenna, male <bold>B</bold> antenna, female <bold>C</bold> aedeagus, dorsal view <bold>D</bold> aedeagus, lateral view <bold>E</bold> abdominal ventrite VIII, female <bold>F</bold> spermatheca <bold>G</bold> gonocoxae.</p></caption><graphic xmlns:xlink="http://www.w3.org/1999/xlink" xlink:href="zookeys-1215-151_article-134871__-g006.jpg" position="float" orientation="portrait" xlink:type="simple" id="oo_1154065.jpg"><uri content-type="original_file" xlink:type="simple">https://binary.pensoft.net/fig/1154065</uri></graphic></fig><p>In addition, adults of <italic><tp:taxon-name><tp:taxon-name-part taxon-name-part-type="genus" reg="Argopistes">A.</tp:taxon-name-part><tp:taxon-name-part taxon-name-part-type="species" reg="biplagiatus">biplagiatus</tp:taxon-name-part></tp:taxon-name></italic> in Taiwan are larger (4.7–4.9 mm) than those of <italic><tp:taxon-name><tp:taxon-name-part taxon-name-part-type="genus" reg="Argopistes">A.</tp:taxon-name-part><tp:taxon-name-part taxon-name-part-type="species" reg="rufus">rufus</tp:taxon-name-part></tp:taxon-name></italic> (3.8–4.3 mm). Moreover, distinct color patterns occur in both species respectively (black elytra with reddish brown at middle in <italic><tp:taxon-name><tp:taxon-name-part taxon-name-part-type="genus" reg="Argopistes">A.</tp:taxon-name-part><tp:taxon-name-part taxon-name-part-type="species" reg="biplagiatus">biplagiatus</tp:taxon-name-part></tp:taxon-name></italic>; yellowish brown elytra with distinct arrangement of black spots in <italic><tp:taxon-name><tp:taxon-name-part taxon-name-part-type="genus" reg="Argopistes">A.</tp:taxon-name-part><tp:taxon-name-part taxon-name-part-type="species" reg="rufus">rufus</tp:taxon-name-part></tp:taxon-name></italic>).</p></tp:treatment-sec><tp:treatment-sec sec-type="redescription" id="SECID0EY3AE"><title>Redescription.</title><p>Length 4.4–4.9 mm, width 3.5–3.8 mm. Color variable (see below). Pronotum broad, convex, lateral margin narrowly explanate; 2.0–2.2 × wider than long, disc with dense coarse punctures; lateral margin rounded, anterior margin strongly concave, posterior margin moderately convex. Intercoxal prosternal process flattened and with coarse punctures, delimited by narrow ridge on apical and lateral margins, truncate or slightly rounded at apex. Elytra broadly oval, 1.1 × longer than wide, disc with dense, confused, coarse punctures. Abdominal ventrite I with intercoxal area 2.0 × as long as wide, widest at basal 1/5, disc glabrous, rounded by reversed U-shaped ridge, provided with a row of coarse punctures inside subparallel lateral ridges.</p><p><bold>Male.</bold> Antenna filiform (Fig. <xref ref-type="fig" rid="F3">3A</xref>), antennomere I much longer than others, approximate ratios of length of antennomeres I–XI 1.0: 0.3: 0.2: 0.4: 0.4: 0.3: 0.4: 0.4: 0.4: 0.4: 0.6; approximate ratios of length to width of antennomeres I–XI 4.4: 1.9: 1.7: 2.4: 2.0: 1.6: 1.6: 1.8: 1.7: 1.7: 2.9. Aedeagus (Fig. <xref ref-type="fig" rid="F3">3C, D</xref>) apically and strongly narrowed from apical 1/5, slightly narrowed from apical 2/10–3/10, then slightly and basally widened towards basal 1/6, apex pointed; anterior opening very small, from apex to apical 3/10; tectum composed of one pair of sclerotized processes with apices twisted; extremely wide and straight in lateral view; paired processes straight in lateral view; endophallic sclerite laterally flattened, with small process near apex, and with basal processes membranous.</p><p><bold>Female.</bold> Antenna (Fig. <xref ref-type="fig" rid="F3">3B</xref>) similar to males, ratios of length of antennomeres I–XI 1.0: 0.3: 0.2: 0.3: 0.3: 0.3: 0.3: 0.3: 0.3: 0.3: 0.6; ratios of length to width of antennomeres I–XI 4.5: 2.0: 1.7: 2.0: 1.9: 1.7: 1.5: 1.6: 1.3: 1.5: 2.4. Ventrite VIII (Fig. <xref ref-type="fig" rid="F3">3E</xref>) membranous, only apical margin sclerotized, T-shaped, with dense long setae along apical margin, apical margin widely rounded, spiculum long. Spermathecal receptaculum (Fig. <xref ref-type="fig" rid="F3">3F</xref>) much longer than pump, moderately swollen, curved in lateral view; pump slightly emarginated at inner side of base; spermathecal duct with long basal part, ramus rounded. Gonocoxae (Fig. <xref ref-type="fig" rid="F3">3G</xref>) wide and separated, base membranous, each gonocoxa longitudinal and asymmetric, apically narrowed from middle, with dense long setae along apical areas.</p></tp:treatment-sec><tp:treatment-sec sec-type="Color variation" id="SECID0E44AE"><title>Color variation.</title><p>In Japan, two distinct color patters of adults, typical color form (Fig. <xref ref-type="fig" rid="F4">4A–C</xref>): general color black, each elytron with one large red spot, lateral margin sometimes yellowish brown, legs dark brown but tarsi yellowish brown, head entirely black, or with one yellowish brown spot on vertex, or entirely yellowish brown except above eyes, abdominal ventrites yellowish brown but medially black; yellowish brown color form: general color yellowish brown (Fig. <xref ref-type="fig" rid="F4">4D–F</xref>; <tp:taxon-name><tp:taxon-name-part taxon-name-part-type="genus" reg="Argopistes"/><tp:taxon-name-part taxon-name-part-type="species" reg="undecimmaculata">undecimmaculata</tp:taxon-name-part></tp:taxon-name> form), pronotum with one pair of small lateral black spots, elytra with 11 black spots, two pairs arranged into transverse lines near base and middle, one transverse pair near suture at middle, others longitudinal, one additional transverse pair near apex, one spot along suture from basal 1/3 to apical 1/3, medially widened, head yellowish brown but black below eyes except mouthparts, thoracic and abdominal ventrites black but abdominal ventrites laterally yellowish brown, legs black but tarsi, pro- and mesotibiae yellowish brown.</p><p>At the type locality (Russian Far East and northeastern China), some individuals represent the typical form (Fig. <xref ref-type="fig" rid="F2">2B</xref>) but with yellowish margins of pronotum and elytra, some with enlarged red spots on the elytra connected with each other, some with entirely yellowish-brown bodies (Fig. <xref ref-type="fig" rid="F2">2C</xref>).</p><p>In Taiwan, some specimens represent the typical form, but some have enlarged red spots on elytra that extend into the basal margin and connect with each other, and have reddish brown thoracic and abdominal ventrites.</p></tp:treatment-sec><tp:treatment-sec sec-type="host" id="SECID0E65AE"><title>Host plants.</title><p><xref ref-type="bibr" rid="B15">Inoue (1990a)</xref> recorded the following species as host plants: <tp:taxon-name><tp:taxon-name-part taxon-name-part-type="genus" reg="Osmanthus">Osmanthus</tp:taxon-name-part><tp:taxon-name-part taxon-name-part-type="hybrid-sign">×</tp:taxon-name-part><tp:taxon-name-part taxon-name-part-type="species" reg="fortunei">fortunei</tp:taxon-name-part></tp:taxon-name>, <italic><tp:taxon-name><tp:taxon-name-part taxon-name-part-type="genus" reg="Osmanthus">O.</tp:taxon-name-part><tp:taxon-name-part taxon-name-part-type="species" reg="heterophyllus">heterophyllus</tp:taxon-name-part></tp:taxon-name></italic>, <italic><tp:taxon-name><tp:taxon-name-part taxon-name-part-type="genus" reg="Osmanthus">O.</tp:taxon-name-part><tp:taxon-name-part taxon-name-part-type="species" reg="fragrans">fragrans</tp:taxon-name-part></tp:taxon-name></italic> (桂花), <tp:taxon-name><tp:taxon-name-part taxon-name-part-type="genus" reg="Osmanthus">O.</tp:taxon-name-part><tp:taxon-name-part taxon-name-part-type="species" reg="fragrans">fragrans</tp:taxon-name-part><tp:taxon-name-part taxon-name-part-type="infraspecific-rank">var.</tp:taxon-name-part><tp:taxon-name-part taxon-name-part-type="variety" reg="aurantiacus">aurantiacus</tp:taxon-name-part></tp:taxon-name> Makino, <italic><tp:taxon-name><tp:taxon-name-part taxon-name-part-type="genus" reg="Ligustrum">Ligustrum</tp:taxon-name-part><tp:taxon-name-part taxon-name-part-type="species" reg="japonicum">japonicum</tp:taxon-name-part></tp:taxon-name></italic> (日本女真), <italic><tp:taxon-name><tp:taxon-name-part taxon-name-part-type="genus" reg="Ligustrum">L.</tp:taxon-name-part><tp:taxon-name-part taxon-name-part-type="species" reg="ovalifolium">ovalifolium</tp:taxon-name-part></tp:taxon-name></italic> Hassk., <italic><tp:taxon-name><tp:taxon-name-part taxon-name-part-type="genus" reg="Ligustrum">L.</tp:taxon-name-part><tp:taxon-name-part taxon-name-part-type="species" reg="licidum">licidum</tp:taxon-name-part></tp:taxon-name></italic> W. T. Aiton, <italic><tp:taxon-name><tp:taxon-name-part taxon-name-part-type="genus" reg="Syringa">Syringa</tp:taxon-name-part><tp:taxon-name-part taxon-name-part-type="species" reg="vulgaris">vulgaris</tp:taxon-name-part></tp:taxon-name></italic> L., and <italic><tp:taxon-name><tp:taxon-name-part taxon-name-part-type="genus" reg="Syringa">S.</tp:taxon-name-part><tp:taxon-name-part taxon-name-part-type="species" reg="reticulata">reticulata</tp:taxon-name-part></tp:taxon-name></italic> (Blume) H. Hara. <xref ref-type="bibr" rid="B11">Chûjô and Kimoto (1961)</xref> recorded one additional host, <tp:taxon-name><tp:taxon-name-part taxon-name-part-type="genus" reg="Fraxinus">Fraxinus</tp:taxon-name-part><tp:taxon-name-part taxon-name-part-type="species" reg="mandshurica">mandshurica</tp:taxon-name-part><tp:taxon-name-part taxon-name-part-type="authority">Rupr.</tp:taxon-name-part><tp:taxon-name-part taxon-name-part-type="infraspecific-rank">var.</tp:taxon-name-part><tp:taxon-name-part taxon-name-part-type="variety" reg="japonica">japonica</tp:taxon-name-part></tp:taxon-name> Maxim. <xref ref-type="bibr" rid="B34">Lee and Cho (2006)</xref> recorded <italic><tp:taxon-name><tp:taxon-name-part taxon-name-part-type="genus" reg="Ligustrum">Ligustrum</tp:taxon-name-part><tp:taxon-name-part taxon-name-part-type="species" reg="obtusifolium">obtusifolium</tp:taxon-name-part></tp:taxon-name></italic> Siebold &amp; Zucc for Korean populations.</p></tp:treatment-sec><tp:treatment-sec sec-type="biology" id="SECID0E3DAG"><title>Biology.</title><p>Various aspects of biology of <italic><tp:taxon-name><tp:taxon-name-part taxon-name-part-type="genus" reg="Argopistes">A.</tp:taxon-name-part><tp:taxon-name-part taxon-name-part-type="species" reg="biplagiatus">biplagiatus</tp:taxon-name-part></tp:taxon-name></italic> were studied in Japan, including feeding habits, seasonal development, habitat selection, host plant preference, and adult diapause (<xref ref-type="bibr" rid="B15">Inoue 1990a</xref>, <xref ref-type="bibr" rid="B16">b</xref>, <xref ref-type="bibr" rid="B18">1991b</xref>, <xref ref-type="bibr" rid="B19">1992</xref>, <xref ref-type="bibr" rid="B20">1993</xref>, <xref ref-type="bibr" rid="B21">1994</xref>). Generally, the species has a univoltine life cycle. Eggs and/or larvae of this species are observed in the spring. Mature larvae fall from the host trees rather than crawling (<xref ref-type="bibr" rid="B25">Inoue 2014</xref>).</p></tp:treatment-sec><tp:treatment-sec sec-type="remarks" id="SECID0EJFAG"><title>Remarks.</title><p>Syntypes of <italic><tp:taxon-name><tp:taxon-name-part taxon-name-part-type="genus" reg="Argopistes">A.</tp:taxon-name-part><tp:taxon-name-part taxon-name-part-type="species" reg="biplagiatus">biplagiatus</tp:taxon-name-part></tp:taxon-name></italic> Motschulsky display great color variation. Several names (<italic><tp:taxon-name><tp:taxon-name-part taxon-name-part-type="genus" reg="Argopistes">A.</tp:taxon-name-part><tp:taxon-name-part taxon-name-part-type="species" reg="flavitarsis">flavitarsis</tp:taxon-name-part></tp:taxon-name></italic>, <italic><tp:taxon-name><tp:taxon-name-part taxon-name-part-type="genus" reg="Argopistes">A.</tp:taxon-name-part><tp:taxon-name-part taxon-name-part-type="species" reg="limbatus">limbatus</tp:taxon-name-part></tp:taxon-name></italic>, and <italic><tp:taxon-name><tp:taxon-name-part taxon-name-part-type="genus" reg="Argopistes">A.</tp:taxon-name-part><tp:taxon-name-part taxon-name-part-type="species" reg="suturalis">suturalis</tp:taxon-name-part></tp:taxon-name></italic>) have been proposed for different color patterns.</p></tp:treatment-sec><tp:treatment-sec sec-type="distribution" id="SECID0E2GAG"><title>Distribution.</title><p>China, Japan (Hokkaido, Honshu, Shikoku, Kyushu), Russian Far East, South Korea, and new to Taiwan (Fig. <xref ref-type="fig" rid="F5">5</xref>).</p></tp:treatment-sec><ref-list><ref id="B12"><mixed-citation xmlns:xlink="http://www.w3.org/1999/xlink" xlink:type="simple"><person-group><name name-style="western"><surname>Csiki</surname><given-names>E</given-names></name></person-group> (<year>1940</year>) <article-title>[new name. In: Heikertinger F, Csiki E: Pars 169.] <tp:taxon-name><tp:taxon-name-part taxon-name-part-type="family">Chrysomelidae</tp:taxon-name-part></tp:taxon-name>: <tp:taxon-name><tp:taxon-name-part taxon-name-part-type="subfamily">Halticinae</tp:taxon-name-part></tp:taxon-name>.</article-title> In: <person-group><name name-style="western"><surname>Schenkling</surname><given-names>S</given-names></name></person-group> (<role>Ed.</role>) <issue-title>Coleopterorum Catalogus.</issue-title><source>W. Junk, s-Gravenhage</source>, <fpage>337</fpage>–<lpage>635</lpage>.</mixed-citation></ref><ref id="B11"><mixed-citation xmlns:xlink="http://www.w3.org/1999/xlink" xlink:type="simple"><person-group><name name-style="western"><surname>Chûjô</surname><given-names>M</given-names></name><name name-style="western"><surname>Kimoto</surname><given-names>S</given-names></name></person-group> (<year>1961</year>) <article-title>Systematic catalog of Japanese <tp:taxon-name><tp:taxon-name-part taxon-name-part-type="family">Chrysomelidae</tp:taxon-name-part></tp:taxon-name>.</article-title><source>Pacific Insects</source><volume>3</volume>: <fpage>117</fpage>–<lpage>202</lpage>.</mixed-citation></ref><ref id="B32"><mixed-citation xmlns:xlink="http://www.w3.org/1999/xlink" xlink:type="simple"><person-group><name name-style="western"><surname>Kimoto</surname><given-names>S</given-names></name></person-group> (<year>1965</year>) <article-title>The <tp:taxon-name><tp:taxon-name-part taxon-name-part-type="family">Chrysomelidae</tp:taxon-name-part></tp:taxon-name> of Japan and the Ryukyu Islands. IX. Subfamily <tp:taxon-name><tp:taxon-name-part taxon-name-part-type="subfamily">Alticinae</tp:taxon-name-part></tp:taxon-name> II.</article-title><source>Journal of the Faculty of Agriculture, Kyushu University</source><volume>13</volume>: <fpage>431</fpage>–<lpage>459</lpage>. <ext-link xlink:href="10.5109/22730" ext-link-type="doi" xlink:type="simple">https://doi.org/10.5109/22730</ext-link></mixed-citation></ref><ref id="B33"><mixed-citation xmlns:xlink="http://www.w3.org/1999/xlink" xlink:type="simple"><person-group><name name-style="western"><surname>Lee</surname><given-names>JE</given-names></name><name name-style="western"><surname>An</surname><given-names>SL</given-names></name></person-group> (<year>2001</year>) <source>Family <tp:taxon-name><tp:taxon-name-part taxon-name-part-type="family">Chrysomelidae</tp:taxon-name-part></tp:taxon-name>. Economic Insects of Kore 14. <tp:taxon-name><tp:taxon-name-part taxon-name-part-type="class">Insecta</tp:taxon-name-part></tp:taxon-name> Koreana Supplement 21.</source><publisher-name>National Institute of Agricultural Science and Technology</publisher-name>, <publisher-loc>Suwon</publisher-loc>, <size units="page">231 pp</size>.</mixed-citation></ref><ref id="B34"><mixed-citation xmlns:xlink="http://www.w3.org/1999/xlink" xlink:type="simple"><person-group><name name-style="western"><surname>Lee</surname><given-names>JE</given-names></name><name name-style="western"><surname>Cho</surname><given-names>HW</given-names></name></person-group> (<year>2006</year>) <source>Leaf beetles in the crops (<tp:taxon-name><tp:taxon-name-part taxon-name-part-type="order">Coleoptera</tp:taxon-name-part></tp:taxon-name>: <tp:taxon-name><tp:taxon-name-part taxon-name-part-type="family">Chrysomelidae</tp:taxon-name-part></tp:taxon-name>). Economic Insects of Korea 27. <tp:taxon-name><tp:taxon-name-part taxon-name-part-type="class">Insecta</tp:taxon-name-part></tp:taxon-name> Koreana Supplement 34.</source><publisher-name>National Institute of Agricultural Science and Technology</publisher-name>, <publisher-loc>Suwon</publisher-loc>, <size units="page">130 pp</size>.</mixed-citation></ref><ref id="B10"><mixed-citation xmlns:xlink="http://www.w3.org/1999/xlink" xlink:type="simple"><person-group><name name-style="western"><surname>Chûjô</surname><given-names>M</given-names></name></person-group> (<year>1936</year>) <article-title>Studies on the <tp:taxon-name><tp:taxon-name-part taxon-name-part-type="family">Chrysomelidae</tp:taxon-name-part></tp:taxon-name> in the Japanese Empire (VIII). Subfamily <tp:taxon-name><tp:taxon-name-part taxon-name-part-type="subfamily">Halticinae</tp:taxon-name-part></tp:taxon-name> (6).</article-title><source>Transactions of the Natural History Society of Formosa</source><volume>26</volume>: <fpage>108</fpage>–<lpage>114</lpage>.</mixed-citation></ref><ref id="B15"><mixed-citation xmlns:xlink="http://www.w3.org/1999/xlink" xlink:type="simple"><person-group><name name-style="western"><surname>Inoue</surname><given-names>T</given-names></name></person-group> (<year>1990a</year>) <article-title>Feeding habits and seasonal development of the flea beetle <italic><tp:taxon-name><tp:taxon-name-part taxon-name-part-type="genus">Argopistes</tp:taxon-name-part><tp:taxon-name-part taxon-name-part-type="species">biplagiatus</tp:taxon-name-part></tp:taxon-name></italic> Motschulsky (<tp:taxon-name><tp:taxon-name-part taxon-name-part-type="order">Coleoptera</tp:taxon-name-part></tp:taxon-name>: <tp:taxon-name><tp:taxon-name-part taxon-name-part-type="family">Chrysomelidae</tp:taxon-name-part></tp:taxon-name>) in Chiba Prefecture, Central Japan.</article-title><source>Japanese Journal of Applied Entomology and Zoology</source><volume>34</volume>(<issue>2</issue>): <fpage>153</fpage>–<lpage>160</lpage>. [in Japanese with English summary] <ext-link xlink:href="10.1303/jjaez.34.153" ext-link-type="doi" xlink:type="simple">https://doi.org/10.1303/jjaez.34.153</ext-link></mixed-citation></ref><ref id="B16"><mixed-citation xmlns:xlink="http://www.w3.org/1999/xlink" xlink:type="simple"><person-group><name name-style="western"><surname>Inoue</surname><given-names>T</given-names></name></person-group> (<year>1990b</year>) <article-title>Habitat selection of two flea beetle species of the genus <italic><tp:taxon-name><tp:taxon-name-part taxon-name-part-type="genus">Argopistes</tp:taxon-name-part></tp:taxon-name></italic> (<tp:taxon-name><tp:taxon-name-part taxon-name-part-type="order">Coleoptera</tp:taxon-name-part></tp:taxon-name>: <tp:taxon-name><tp:taxon-name-part taxon-name-part-type="family">Chrysomelidae</tp:taxon-name-part></tp:taxon-name>) on their host trees.</article-title><source>Japanese Journal of Applied Entomology and Zoology</source><volume>34</volume>(<issue>3</issue>): <fpage>217</fpage>–<lpage>226</lpage>. [in Japanese with English summary] <ext-link xlink:href="10.1303/jjaez.34.217" ext-link-type="doi" xlink:type="simple">https://doi.org/10.1303/jjaez.34.217</ext-link></mixed-citation></ref><ref id="B18"><mixed-citation xmlns:xlink="http://www.w3.org/1999/xlink" xlink:type="simple"><person-group><name name-style="western"><surname>Inoue</surname><given-names>T</given-names></name></person-group> (<year>1991b</year>) <article-title>Host plant preference of flea beetle <italic><tp:taxon-name><tp:taxon-name-part taxon-name-part-type="genus">Argopistes</tp:taxon-name-part><tp:taxon-name-part taxon-name-part-type="species">biplagiatus</tp:taxon-name-part></tp:taxon-name></italic> Motschulsky adults (<tp:taxon-name><tp:taxon-name-part taxon-name-part-type="order">Coleoptera</tp:taxon-name-part></tp:taxon-name>: <tp:taxon-name><tp:taxon-name-part taxon-name-part-type="family">Chrysomelidae</tp:taxon-name-part></tp:taxon-name>).</article-title><source>Applied Entomology and Zoology</source><volume>26</volume>(<issue>3</issue>): <fpage>403</fpage>–<lpage>406</lpage>. <ext-link xlink:href="10.1303/aez.26.403" ext-link-type="doi" xlink:type="simple">https://doi.org/10.1303/aez.26.403</ext-link></mixed-citation></ref><ref id="B19"><mixed-citation xmlns:xlink="http://www.w3.org/1999/xlink" xlink:type="simple"><person-group><name name-style="western"><surname>Inoue</surname><given-names>T</given-names></name></person-group> (<year>1992</year>) <article-title>Adult diapause of the flea beetle, <italic><tp:taxon-name><tp:taxon-name-part taxon-name-part-type="genus">Argopistes</tp:taxon-name-part><tp:taxon-name-part taxon-name-part-type="species">biplagiatus</tp:taxon-name-part></tp:taxon-name></italic> Motschulsky (<tp:taxon-name><tp:taxon-name-part taxon-name-part-type="order">Coleoptera</tp:taxon-name-part></tp:taxon-name>: <tp:taxon-name><tp:taxon-name-part taxon-name-part-type="family">Chrysomelidae</tp:taxon-name-part></tp:taxon-name>). I. Seasonal trends in feeding and oviposition activities.</article-title><source>Japanese Journal of Applied Entomology and Zoology</source><volume>36</volume>(<issue>3</issue>): <fpage>159</fpage>–<lpage>168</lpage>. [in Japanese with English summary] <ext-link xlink:href="10.1303/jjaez.36.159" ext-link-type="doi" xlink:type="simple">https://doi.org/10.1303/jjaez.36.159</ext-link></mixed-citation></ref><ref id="B20"><mixed-citation xmlns:xlink="http://www.w3.org/1999/xlink" xlink:type="simple"><person-group><name name-style="western"><surname>Inoue</surname><given-names>T</given-names></name></person-group> (<year>1993</year>) <article-title>Adult diapause of the flea beetle, <italic><tp:taxon-name><tp:taxon-name-part taxon-name-part-type="genus">Argopistes</tp:taxon-name-part><tp:taxon-name-part taxon-name-part-type="species">biplagiatus</tp:taxon-name-part></tp:taxon-name></italic> Motschulsky (<tp:taxon-name><tp:taxon-name-part taxon-name-part-type="order">Coleoptera</tp:taxon-name-part></tp:taxon-name>: <tp:taxon-name><tp:taxon-name-part taxon-name-part-type="family">Chrysomelidae</tp:taxon-name-part></tp:taxon-name>). II. Effects of photoperiodic condition on feeding and oviposition activities.</article-title><source>Applied Entomology and Zoology</source><volume>28</volume>(<issue>3</issue>): <fpage>313</fpage>–<lpage>318</lpage>. <ext-link xlink:href="10.1303/aez.28.313" ext-link-type="doi" xlink:type="simple">https://doi.org/10.1303/aez.28.313</ext-link></mixed-citation></ref><ref id="B21"><mixed-citation xmlns:xlink="http://www.w3.org/1999/xlink" xlink:type="simple"><person-group><name name-style="western"><surname>Inoue</surname><given-names>T</given-names></name></person-group> (<year>1994</year>) <article-title>Adult diapause of the flea beetle, <italic><tp:taxon-name><tp:taxon-name-part taxon-name-part-type="genus">Argopistes</tp:taxon-name-part><tp:taxon-name-part taxon-name-part-type="species">biplagiatus</tp:taxon-name-part></tp:taxon-name></italic> Motschulsky (<tp:taxon-name><tp:taxon-name-part taxon-name-part-type="order">Coleoptera</tp:taxon-name-part></tp:taxon-name>: <tp:taxon-name><tp:taxon-name-part taxon-name-part-type="family">Chrysomelidae</tp:taxon-name-part></tp:taxon-name>). III. Effects of low temperatures on termination of winter diapause.</article-title><source>Applied Entomology and Zoology</source><volume>29</volume>(<issue>3</issue>): <fpage>433</fpage>–<lpage>436</lpage>. <ext-link xlink:href="10.1303/aez.29.433" ext-link-type="doi" xlink:type="simple">https://doi.org/10.1303/aez.29.433</ext-link></mixed-citation></ref><ref id="B25"><mixed-citation xmlns:xlink="http://www.w3.org/1999/xlink" xlink:type="simple"><person-group><name name-style="western"><surname>Inoue</surname><given-names>T</given-names></name></person-group> (<year>2014</year>) <article-title>Life history of the flea beetle, <italic><tp:taxon-name><tp:taxon-name-part taxon-name-part-type="genus">Argopistes</tp:taxon-name-part><tp:taxon-name-part taxon-name-part-type="species">coccinelliformis</tp:taxon-name-part></tp:taxon-name></italic> Csiki (<tp:taxon-name><tp:taxon-name-part taxon-name-part-type="order">Coleoptera</tp:taxon-name-part></tp:taxon-name>: <tp:taxon-name><tp:taxon-name-part taxon-name-part-type="family">Chrysomelidae</tp:taxon-name-part></tp:taxon-name>). VIII. Occurrence on olive tree.</article-title><source>Japanese Journal of Environmental Entomology and Zoology</source><volume>25</volume>(<issue>2</issue>): <fpage>71</fpage>–<lpage>73</lpage>. <ext-link xlink:href="10.11257/jjeez.25.71" ext-link-type="doi" xlink:type="simple">https://doi.org/10.11257/jjeez.25.71</ext-link></mixed-citation></ref></ref-list></tp:taxon-treatment>
