# Supplementary material for: ﻿The genus Argopistes Motschulsky from Japan and Taiwan, with descriptions of three new species from Taiwan (Coleoptera, Chrysomelidae, Galerucinae, Alticini)
Source: Zookeys. 2024 Oct 15;1215:151–83. doi: 10.3897/zookeys.1215.134871 (PMC11496828; doi:10.3897/zookeys.1215.134871)
Supplement: XML Treatment for Argopistes rufus [file zookeys.1215.134871-treatment2.xml]

<!DOCTYPE tp:taxon-treatment
  PUBLIC "-//TaxonX//DTD Taxonomic Treatment Publishing DTD v0 20100105//EN" "tax-treatment-NSO.dtd">
<tp:taxon-treatment xmlns:tp="http://www.plazi.org/taxpub"><tp:treatment-meta><kwd-group><label>Taxon classification</label><kwd>
              <named-content content-type="kingdom">Animalia</named-content>
            </kwd><kwd>
              <named-content content-type="order">Coleoptera</named-content>
            </kwd><kwd>
              <named-content content-type="family">Chrysomelidae</named-content>
            </kwd></kwd-group><mixed-citation publication-type="journal"><person-group><name><surname>Lee</surname><given-names>Chi-Feng</given-names></name><name><surname>Chiang</surname><given-names>Ming-Yao</given-names></name><name><surname>Suenaga</surname><given-names>Haruki</given-names></name></person-group><article-title>﻿The genus <italic><tp:taxon-name><tp:taxon-name-part taxon-name-part-type="genus" reg="Argopistes">Argopistes</tp:taxon-name-part></tp:taxon-name></italic> Motschulsky from Japan and Taiwan, with descriptions of three new species from Taiwan (<tp:taxon-name><tp:taxon-name-part taxon-name-part-type="order">Coleoptera</tp:taxon-name-part></tp:taxon-name>, <tp:taxon-name><tp:taxon-name-part taxon-name-part-type="family">Chrysomelidae</tp:taxon-name-part></tp:taxon-name>, <tp:taxon-name><tp:taxon-name-part taxon-name-part-type="subfamily">Galerucinae</tp:taxon-name-part></tp:taxon-name>, <tp:taxon-name><tp:taxon-name-part taxon-name-part-type="tribe">Alticini</tp:taxon-name-part></tp:taxon-name>)</article-title><source>Zookeys</source><day>15</day><month>10</month><year>2024</year><volume>1215</volume><fpage>151</fpage><lpage>183</lpage><pub-id pub-id-type="doi">10.3897/zookeys.1215.134871</pub-id></mixed-citation></tp:treatment-meta><tp:nomenclature><label>﻿</label><tp:taxon-name>
            <object-id xmlns:xlink="http://www.w3.org/1999/xlink" content-type="arpha" xlink:type="simple">FB6FB5E2-5732-5404-9241-4BF16355B8FA</object-id>
            <tp:taxon-name-part taxon-name-part-type="genus" reg="Argopistes">Argopistes</tp:taxon-name-part>
            <tp:taxon-name-part taxon-name-part-type="species" reg="rufus">rufus</tp:taxon-name-part>
          </tp:taxon-name><tp:taxon-authority>Chen, 1934</tp:taxon-authority><tp:taxon-status xmlns:xlink="http://www.w3.org/1999/xlink" xlink:type="simple">stat. nov.</tp:taxon-status><xref ref-type="fig" rid="F1">Figs 1</xref><xref ref-type="fig" rid="F2">, 2G, H</xref><xref ref-type="fig" rid="F6">, 6</xref><xref ref-type="fig" rid="F7">, 7</xref><tp:nomenclature-citation-list><tp:nomenclature-citation><tp:taxon-name>
                <tp:taxon-name-part taxon-name-part-type="genus" reg="Argopistes">Argopistes</tp:taxon-name-part>
                <tp:taxon-name-part taxon-name-part-type="species" reg="coccinelloides">coccinelloides</tp:taxon-name-part>
              </tp:taxon-name><comment>Baly, 1874 (nec Suffrian, 1868): 202 (Japan); <xref ref-type="bibr" rid="B8">Chûjô 1935a</xref>: 87 (Japan: Okinawa); <xref ref-type="bibr" rid="B9">Chûjô 1935b</xref>: 211 (catalogue).</comment></tp:nomenclature-citation><tp:nomenclature-citation><tp:taxon-name>
                <tp:taxon-name-part taxon-name-part-type="genus" reg="Argopistes">Argopistes</tp:taxon-name-part>
                <tp:taxon-name-part taxon-name-part-type="species" reg="biplagiatus">biplagiatus</tp:taxon-name-part>
              </tp:taxon-name><comment>: <xref ref-type="bibr" rid="B36">Schönfeldt 1890</xref>: 175 (Japan: Loochoo); <xref ref-type="bibr" rid="B10">Chûjô 1936</xref>: 110 (Taiwan), misidentification (<xref ref-type="bibr" rid="B14">Gressitt and Kimoto 1963</xref>).</comment></tp:nomenclature-citation><tp:nomenclature-citation><tp:taxon-name>
                <tp:taxon-name-part taxon-name-part-type="genus" reg="Argopistes">Argopistes</tp:taxon-name-part>
                <tp:taxon-name-part taxon-name-part-type="species" reg="biplagiatus">biplagiatus</tp:taxon-name-part>
                <tp:taxon-name-part taxon-name-part-type="infraspecific-rank">var.</tp:taxon-name-part>
                <tp:taxon-name-part taxon-name-part-type="variety" reg="rufus">rufus</tp:taxon-name-part>
              </tp:taxon-name><comment>Chen, 1934a: 72 (China).</comment></tp:nomenclature-citation><tp:nomenclature-citation><tp:taxon-name>
                <tp:taxon-name-part taxon-name-part-type="genus" reg="Argopistes">Argopistes</tp:taxon-name-part>
                <tp:taxon-name-part taxon-name-part-type="species" reg="coccinelliformis">coccinelliformis</tp:taxon-name-part>
              </tp:taxon-name><comment>Csiki, 1940: 524 (new replacement name for <tp:taxon-name><tp:taxon-name-part taxon-name-part-type="genus" reg="Argopistes">A.</tp:taxon-name-part><tp:taxon-name-part taxon-name-part-type="species" reg="coccinelloides">coccinelloides</tp:taxon-name-part></tp:taxon-name> Baly, 1874); <xref ref-type="bibr" rid="B11">Chûjô and Kimoto 1961</xref>: 174 (catalogue); <xref ref-type="bibr" rid="B14">Gressitt and Kimoto 1963</xref>: 812 (South China); <xref ref-type="bibr" rid="B32">Kimoto 1965</xref>: 436 (redescription); Takizwa, 2012: 38 (faunistics).</comment></tp:nomenclature-citation><tp:nomenclature-citation><tp:taxon-name>
                <tp:taxon-name-part taxon-name-part-type="genus" reg="Argopistes">Argopistes</tp:taxon-name-part>
                <tp:taxon-name-part taxon-name-part-type="species" reg="ryukyuensis">ryukyuensis</tp:taxon-name-part>
              </tp:taxon-name><comment>Shigetoh &amp; Suenaga, 2022: 4 (Japan: Okinawa). syn. nov.</comment></tp:nomenclature-citation></tp:nomenclature-citation-list></tp:nomenclature><tp:treatment-sec sec-type="type material" id="SECID0EMMAG"><title>Type material examined.</title><p><italic><tp:taxon-name><tp:taxon-name-part taxon-name-part-type="genus" reg="Argopistes">Argopistes</tp:taxon-name-part><tp:taxon-name-part taxon-name-part-type="species" reg="coccinelloides">coccinelloides</tp:taxon-name-part></tp:taxon-name></italic>. <bold><italic>Holotype</italic></bold> • (sex undetermined, <named-content xmlns:xlink="http://www.w3.org/1999/xlink" content-type="dwc:institutional_code" xlink:title="The Natural History Museum, London" xlink:href="http://grbio.org/institution/natural-history-museum-london" xlink:type="simple">NHMUK</named-content>) (Fig. <xref ref-type="fig" rid="F2">2G, H</xref>): “<tp:taxon-name><tp:taxon-name-part taxon-name-part-type="genus" reg="Argopistes">Argopistes</tp:taxon-name-part></tp:taxon-name> / <tp:taxon-name><tp:taxon-name-part taxon-name-part-type="genus" reg="Argopistes"/><tp:taxon-name-part taxon-name-part-type="species" reg="coccinelloides">coccinelloides</tp:taxon-name-part></tp:taxon-name> / Baly / Japan [h, b] // Type / H.T. [p, circle label with red border] // Baly Coll. [h, w] // BMMH(E) / #1024843 [p, w]”.</p><p><tp:taxon-name><tp:taxon-name-part taxon-name-part-type="genus" reg="Argopistes">Argopistes</tp:taxon-name-part><tp:taxon-name-part taxon-name-part-type="species" reg="biplagiatus">biplagiatus</tp:taxon-name-part><tp:taxon-name-part taxon-name-part-type="infraspecific-rank">var.</tp:taxon-name-part><tp:taxon-name-part taxon-name-part-type="variety" reg="rufus">rufus</tp:taxon-name-part></tp:taxon-name>. <bold><italic>Lectotype</italic></bold> • ♀ (here designated, <named-content xmlns:xlink="http://www.w3.org/1999/xlink" content-type="dwc:institutional_code" xlink:title="The Natural History Museum, London" xlink:href="http://grbio.org/institution/natural-history-museum-london" xlink:type="simple">NHMUK</named-content>): “China [p] // Bowring / 63•37* [p] // <tp:taxon-name><tp:taxon-name-part taxon-name-part-type="genus" reg="Argopistes">Argopistes</tp:taxon-name-part><tp:taxon-name-part taxon-name-part-type="species" reg="coccinelliformis">coccinelliformis</tp:taxon-name-part></tp:taxon-name> / Csiki, 1940 / det C.-F. Lee, 2023 [p] ♀ [h, w] // <named-content xmlns:xlink="http://www.w3.org/1999/xlink" content-type="dwc:institutional_code" xlink:title="The Natural History Museum, London" xlink:href="http://grbio.org/institution/natural-history-museum-london" xlink:type="simple">NHMUK</named-content> 015998267 [with OR Code, p, w]”. <bold><italic>Paralectoypes</italic></bold> • 3♀ (<named-content xmlns:xlink="http://www.w3.org/1999/xlink" content-type="dwc:institutional_code" xlink:title="The Natural History Museum, London" xlink:href="http://grbio.org/institution/natural-history-museum-london" xlink:type="simple">NHMUK</named-content>), same as lectotype but with “0155998268–0155998270”.</p><p><italic><tp:taxon-name><tp:taxon-name-part taxon-name-part-type="genus" reg="Argopistes">Argopistes</tp:taxon-name-part><tp:taxon-name-part taxon-name-part-type="species" reg="ryukyuensis">ryukyuensis</tp:taxon-name-part></tp:taxon-name></italic>. <bold><italic>Paratypes</italic>.</bold> Japan: Kitadaitô-jima Island (北大東島): • 1♂, 3♀ (<abbrev xmlns:xlink="http://www.w3.org/1999/xlink" xlink:title="Private Collection of Haruki Suenaga" id="ABBRID0E3PAG" xlink:type="simple">HAPC</abbrev>), Kitadaitô-jima, 21.IV.2018, leg. H. Kawase; Okinawa-jima Island: • 1♂ (<abbrev xmlns:xlink="http://www.w3.org/1999/xlink" xlink:title="Private Collection of Haruki Suenaga" id="ABBRID0EAQAG" xlink:type="simple">HAPC</abbrev>), Tomigusuku-shi, Tomigusuku, 10.V.2020, leg. H. Shigetoh; 1 ♂, 1♀ (<abbrev xmlns:xlink="http://www.w3.org/1999/xlink" xlink:title="Private Collection of Haruki Suenaga" id="ABBRID0EEQAG" xlink:type="simple">HAPC</abbrev>), same but with “11.III.2021”; Ou-jima Island: • 1♀ (<abbrev xmlns:xlink="http://www.w3.org/1999/xlink" xlink:title="Private Collection of Hiroaki Shigetoh" id="ABBRID0EIQAG" xlink:type="simple">HIPC</abbrev>), Nanjo-shi, Tamashiro-ou, 6.V.2019, leg. H. Shigetoh; • 3♂, 1♀ (1♂: <abbrev xmlns:xlink="http://www.w3.org/1999/xlink" xlink:title="Private Collection of Haruki Suenaga" id="ABBRID0EMQAG" xlink:type="simple">HAPC</abbrev>; 2♂, 1♀: <abbrev xmlns:xlink="http://www.w3.org/1999/xlink" xlink:title="Private Collection of Hiroaki Shigetoh" id="ABBRID0EQQAG" xlink:type="simple">HIPC</abbrev>), same but with “2.III.2021”; Tonaki-jima Island: • 1♂, 1♀ (<abbrev xmlns:xlink="http://www.w3.org/1999/xlink" xlink:title="Private Collection of Hiroaki Shigetoh" id="ABBRID0EUQAG" xlink:type="simple">HIPC</abbrev>), Tonaki-son, Uaki, 1.IX.2018, leg. H. Shigetoh; Tsuken-jima Island: • 1♀ (<abbrev xmlns:xlink="http://www.w3.org/1999/xlink" xlink:title="Private Collection of Haruki Suenaga" id="ABBRID0EYQAG" xlink:type="simple">HAPC</abbrev>), Uruma-shi, Katsurentsuken, 14-16.VII.2020, leg. H. Shigetoh; Yonaguni-jima Island: • 1♂, 1♀ (<abbrev xmlns:xlink="http://www.w3.org/1999/xlink" xlink:title="Private Collection of Haruki Suenaga" id="ABBRID0E3QAG" xlink:type="simple">HAPC</abbrev>), Kita-Bokujô, 28.III.2001, leg. S. Tsuyuki.</p></tp:treatment-sec><tp:treatment-sec sec-type="material" id="SECID0EARAG"><title>Additional material examined.</title><p><bold>China.</bold> Guandong: • 7♂, 6♀ (<named-content xmlns:xlink="http://www.w3.org/1999/xlink" content-type="dwc:institutional_code" xlink:title="Applied Zoology Division, Taiwan Agricultural Research Institute" xlink:href="http://grbio.org/institution/taiwan-agricultural-research-institute" xlink:type="simple">TARI</named-content>), Yangtaishan (阳台山), 23.IV.2022, leg. Y.-Y. Ruan; • 13♂, 11♀ (<named-content xmlns:xlink="http://www.w3.org/1999/xlink" content-type="dwc:institutional_code" xlink:title="Applied Zoology Division, Taiwan Agricultural Research Institute" xlink:href="http://grbio.org/institution/taiwan-agricultural-research-institute" xlink:type="simple">TARI</named-content>), Wutongshan (梧桐山), 5.IV.2023, leg. Y.-Y. Ruan; Hong Kong: • 2♂, 1♀ (<named-content xmlns:xlink="http://www.w3.org/1999/xlink" content-type="dwc:institutional_code" xlink:title="The Natural History Museum, London" xlink:href="http://grbio.org/institution/natural-history-museum-london" xlink:type="simple">NHMUK</named-content>), 56 / 157, 894 / 7/8/63; • 1♂ (<named-content xmlns:xlink="http://www.w3.org/1999/xlink" content-type="dwc:institutional_code" xlink:title="The Natural History Museum, London" xlink:href="http://grbio.org/institution/natural-history-museum-london" xlink:type="simple">NHMUK</named-content>), Walker Coll., 93—58; • 1♂ (<named-content xmlns:xlink="http://www.w3.org/1999/xlink" content-type="dwc:institutional_code" xlink:title="The Natural History Museum, London" xlink:href="http://grbio.org/institution/natural-history-museum-london" xlink:type="simple">NHMUK</named-content>), Tailung National Park, 12.III.1963, leg. P. Y. So; <bold>Japan.</bold> Honshu. Gumma: • 1♀ (<named-content xmlns:xlink="http://www.w3.org/1999/xlink" content-type="dwc:institutional_code" xlink:title="The Natural History Museum, London" xlink:href="http://grbio.org/institution/natural-history-museum-london" xlink:type="simple">NHMUK</named-content>), Maebashi-shi, Iwakami-chô, 18.IV.2003, leg. Y. Komiya; Okayama: • 1♀ (<abbrev xmlns:xlink="http://www.w3.org/1999/xlink" xlink:title="Private Collection of Haruki Suenaga" id="ABBRID0ECSAG" xlink:type="simple">HAPC</abbrev>), Mimasaka-shi, Yono, 10.IV.2016, leg. H. Suenaga; • 1♂ (<abbrev xmlns:xlink="http://www.w3.org/1999/xlink" xlink:title="Private Collection of Haruki Suenaga" id="ABBRID0EGSAG" xlink:type="simple">HAPC</abbrev>), Okayama-shi, Kita-ku, Kibi service area, 1.VII.2012, leg. O. Yamaji; • 2♂, 2♀ (<abbrev xmlns:xlink="http://www.w3.org/1999/xlink" xlink:title="Private Collection of Haruki Suenaga" id="ABBRID0EKSAG" xlink:type="simple">HAPC</abbrev>), Tsuyama-shi, Yamakita, 3.IV.2014, leg. H. Suenaga; Tokyo: • 3♂, 3♀ (<abbrev xmlns:xlink="http://www.w3.org/1999/xlink" xlink:title="Private Collection of Hiroaki Shigetoh" id="ABBRID0EOSAG" xlink:type="simple">HIPC</abbrev>), Hachiôji-shi, Kinugaoka, 18.VI.2016, leg. H. Shigetoh; Hachijô-jima Island: • 2♂, 2♀ (<named-content xmlns:xlink="http://www.w3.org/1999/xlink" content-type="dwc:institutional_code" xlink:title="The Laboratory for Systematic Entomology, Hokkaido University" xlink:href="http://grbio.org/institution/hokkaido-university" xlink:type="simple">SEHU</named-content>), Okagô, 3.VIII.1963, leg. Y. Kamiya; Ogasawara Haha-jima Island: • 1♂ (<named-content xmlns:xlink="http://www.w3.org/1999/xlink" content-type="dwc:institutional_code" xlink:title="The Laboratory for Systematic Entomology, Hokkaido University" xlink:href="http://grbio.org/institution/hokkaido-university" xlink:type="simple">SEHU</named-content>), Funamidai, 24.VI.1987, leg. H. Akiyama; Kyushu. Fukuoka: • 1♀ (<abbrev xmlns:xlink="http://www.w3.org/1999/xlink" xlink:title="Private Collection of Haruki Suenaga" id="ABBRID0E1SAG" xlink:type="simple">HAPC</abbrev>), Fukuoka-shi, Higashi-ku, Hakozaki Kyushu Univ., 7.VI.2008, leg. Y. Matsumura; • 1♀ (<abbrev xmlns:xlink="http://www.w3.org/1999/xlink" xlink:title="Private Collection of Haruki Suenaga" id="ABBRID0E5SAG" xlink:type="simple">HAPC</abbrev>), Fukuoka-shi, Hakozaki, 16.VIII.2011, leg. H. Suenaga; Kagoshima: Koshiki-jima Island: • 1♀ (<named-content xmlns:xlink="http://www.w3.org/1999/xlink" content-type="dwc:institutional_code" xlink:title="The Laboratory for Systematic Entomology, Hokkaido University" xlink:href="http://grbio.org/institution/hokkaido-university" xlink:type="simple">SEHU</named-content>), Teuchi, 16.V.1965, leg. Y. Komiya; the Ryukyus. Okinawa: Kita-daitô-jima Island: • 2♂, 2♀ (<abbrev xmlns:xlink="http://www.w3.org/1999/xlink" xlink:title="Private Collection of Hiroaki Shigetoh" id="ABBRID0EGTAG" xlink:type="simple">HIPC</abbrev>), Kita-daitô-jima, 21.IV.2018, leg. H. Kawase; <bold>Taiwan.</bold> Hsinchu: • 3♂, 6♀ (<named-content xmlns:xlink="http://www.w3.org/1999/xlink" content-type="dwc:institutional_code" xlink:title="Applied Zoology Division, Taiwan Agricultural Research Institute" xlink:href="http://grbio.org/institution/taiwan-agricultural-research-institute" xlink:type="simple">TARI</named-content>), Hsinchu (新竹市), 23.IV.2021, leg. C.-Y. Tsai; Kinmen: Kinmen Island (金門島): • 1♀ (<named-content xmlns:xlink="http://www.w3.org/1999/xlink" content-type="dwc:institutional_code" xlink:title="Applied Zoology Division, Taiwan Agricultural Research Institute" xlink:href="http://grbio.org/institution/taiwan-agricultural-research-institute" xlink:type="simple">TARI</named-content>), Botanic Park (植物園), 12.VII.2023, leg. C.-F. Lee; • 3♂, 14♀ (<named-content xmlns:xlink="http://www.w3.org/1999/xlink" content-type="dwc:institutional_code" xlink:title="Applied Zoology Division, Taiwan Agricultural Research Institute" xlink:href="http://grbio.org/institution/taiwan-agricultural-research-institute" xlink:type="simple">TARI</named-content>), Jinsha (金沙), 12.IV.2023, leg. C.-F. Lee; Matsu Islands: • 10♂, 11♀ (<named-content xmlns:xlink="http://www.w3.org/1999/xlink" content-type="dwc:institutional_code" xlink:title="Applied Zoology Division, Taiwan Agricultural Research Institute" xlink:href="http://grbio.org/institution/taiwan-agricultural-research-institute" xlink:type="simple">TARI</named-content>), Beigan Island (北竿島), 12.IV.2024, leg. C.-F. Lee; • 6♂, 10♀ (<named-content xmlns:xlink="http://www.w3.org/1999/xlink" content-type="dwc:institutional_code" xlink:title="Applied Zoology Division, Taiwan Agricultural Research Institute" xlink:href="http://grbio.org/institution/taiwan-agricultural-research-institute" xlink:type="simple">TARI</named-content>), Nangan Island (南竿島), 12.IV.2024, leg. C.-F. Lee; Nantou: • 4♂, 5♀ (<named-content xmlns:xlink="http://www.w3.org/1999/xlink" content-type="dwc:institutional_code" xlink:title="Applied Zoology Division, Taiwan Agricultural Research Institute" xlink:href="http://grbio.org/institution/taiwan-agricultural-research-institute" xlink:type="simple">TARI</named-content>), Chichi (集集), 26.V.2023, leg. T.-W. Hsu; • 2♂ (<named-content xmlns:xlink="http://www.w3.org/1999/xlink" content-type="dwc:institutional_code" xlink:title="Applied Zoology Division, Taiwan Agricultural Research Institute" xlink:href="http://grbio.org/institution/taiwan-agricultural-research-institute" xlink:type="simple">TARI</named-content>), Mingchien (名間), 14.VII.2022, leg. Y.-J. Tung; Taipei: • 1♂, 1♀ (<named-content xmlns:xlink="http://www.w3.org/1999/xlink" content-type="dwc:institutional_code" xlink:title="Applied Zoology Division, Taiwan Agricultural Research Institute" xlink:href="http://grbio.org/institution/taiwan-agricultural-research-institute" xlink:type="simple">TARI</named-content>), Kuantu (關渡), 8.IV.2020, leg. M.-H. Tsou; • 4♂, 1♀ (<named-content xmlns:xlink="http://www.w3.org/1999/xlink" content-type="dwc:institutional_code" xlink:title="Applied Zoology Division, Taiwan Agricultural Research Institute" xlink:href="http://grbio.org/institution/taiwan-agricultural-research-institute" xlink:type="simple">TARI</named-content>), same locality, 18.X.2010, leg. S.-F. Yu; • 1♀ (<named-content xmlns:xlink="http://www.w3.org/1999/xlink" content-type="dwc:institutional_code" xlink:title="Applied Zoology Division, Taiwan Agricultural Research Institute" xlink:href="http://grbio.org/institution/taiwan-agricultural-research-institute" xlink:type="simple">TARI</named-content>), same but with “20.II.2011”; • 5♂, 6♀ (<named-content xmlns:xlink="http://www.w3.org/1999/xlink" content-type="dwc:institutional_code" xlink:title="Applied Zoology Division, Taiwan Agricultural Research Institute" xlink:href="http://grbio.org/institution/taiwan-agricultural-research-institute" xlink:type="simple">TARI</named-content>), Kuanyinshan (觀音山), 21.III.2016, leg. H.-T. Cheng; • 2♂ (<named-content xmlns:xlink="http://www.w3.org/1999/xlink" content-type="dwc:institutional_code" xlink:title="Applied Zoology Division, Taiwan Agricultural Research Institute" xlink:href="http://grbio.org/institution/taiwan-agricultural-research-institute" xlink:type="simple">TARI</named-content>), same locality, 20.V.2011, leg. H. Lee.</p></tp:treatment-sec><tp:treatment-sec sec-type="diagnosis" id="SECID0E3UAG"><title>Diagnosis.</title><p>Adults of <italic><tp:taxon-name><tp:taxon-name-part taxon-name-part-type="genus" reg="Argopistes">A.</tp:taxon-name-part><tp:taxon-name-part taxon-name-part-type="species" reg="rufus">rufus</tp:taxon-name-part></tp:taxon-name></italic> look similar to those of <italic><tp:taxon-name><tp:taxon-name-part taxon-name-part-type="genus" reg="Argopistes">A.</tp:taxon-name-part><tp:taxon-name-part taxon-name-part-type="species" reg="biplagiatus">biplagiatus</tp:taxon-name-part></tp:taxon-name></italic> with a similar color pattern, but differ from <italic><tp:taxon-name><tp:taxon-name-part taxon-name-part-type="genus" reg="Argopistes">A.</tp:taxon-name-part><tp:taxon-name-part taxon-name-part-type="species" reg="biplagiatus">biplagiatus</tp:taxon-name-part></tp:taxon-name></italic> in having lines of punctures much coarser than those between the lines (lined punctures slightly coarser than those between lines, sometime confused in <italic><tp:taxon-name><tp:taxon-name-part taxon-name-part-type="genus" reg="Argopistes">A.</tp:taxon-name-part><tp:taxon-name-part taxon-name-part-type="species" reg="biplagiatus">biplagiatus</tp:taxon-name-part></tp:taxon-name></italic>) and a narrower interspace between eyes. Genitalic characters are diagnostic for both species. Those of <italic><tp:taxon-name><tp:taxon-name-part taxon-name-part-type="genus" reg="Argopistes">A.</tp:taxon-name-part><tp:taxon-name-part taxon-name-part-type="species" reg="rufus">rufus</tp:taxon-name-part></tp:taxon-name></italic> possess widely rounded apices (Fig. <xref ref-type="fig" rid="F6">6C</xref>) and the aedeagus is narrow in lateral view (Fig. <xref ref-type="fig" rid="F6">6D</xref>) (pointed apex (Fig. <xref ref-type="fig" rid="F3">3C</xref>) and wider aedeagus in lateral view (Fig. <xref ref-type="fig" rid="F3">3D</xref>) in <italic><tp:taxon-name><tp:taxon-name-part taxon-name-part-type="genus" reg="Argopistes">A.</tp:taxon-name-part><tp:taxon-name-part taxon-name-part-type="species" reg="biplagiatus">biplagiatus</tp:taxon-name-part></tp:taxon-name></italic>); females have medially widened gonocoxae (Fig. <xref ref-type="fig" rid="F6">6G</xref>) (narrow and parallel-sided base of gonocoxae (Fig. <xref ref-type="fig" rid="F3">3G</xref>) in <italic><tp:taxon-name><tp:taxon-name-part taxon-name-part-type="genus" reg="Argopistes">A.</tp:taxon-name-part><tp:taxon-name-part taxon-name-part-type="species" reg="biplagiatus">biplagiatus</tp:taxon-name-part></tp:taxon-name></italic>), and abdominal ventrite VIII medially depressed and without setae on median area (Fig. <xref ref-type="fig" rid="F6">6E</xref>) (evenly rounded and with dense setae on apical margin of abdominal ventrite VIII (Fig. <xref ref-type="fig" rid="F3">3E</xref>) in <italic><tp:taxon-name><tp:taxon-name-part taxon-name-part-type="genus" reg="Argopistes">A.</tp:taxon-name-part><tp:taxon-name-part taxon-name-part-type="species" reg="biplagiatus">biplagiatus</tp:taxon-name-part></tp:taxon-name></italic>).</p><p>In addition, adults of <italic><tp:taxon-name><tp:taxon-name-part taxon-name-part-type="genus" reg="Argopistes">A.</tp:taxon-name-part><tp:taxon-name-part taxon-name-part-type="species" reg="rufus">rufus</tp:taxon-name-part></tp:taxon-name></italic> in Taiwan are smaller (3.8–4.3 mm) than those of <italic><tp:taxon-name><tp:taxon-name-part taxon-name-part-type="genus" reg="Argopistes">A.</tp:taxon-name-part><tp:taxon-name-part taxon-name-part-type="species" reg="biplagiatus">biplagiatus</tp:taxon-name-part></tp:taxon-name></italic> (4.7–4.9 mm). Moreover, distinct color patterns occur to both species respectively (yellowish brown elytra with distinct arrangement of black spots in <italic><tp:taxon-name><tp:taxon-name-part taxon-name-part-type="genus" reg="Argopistes">A.</tp:taxon-name-part><tp:taxon-name-part taxon-name-part-type="species" reg="rufus">rufus</tp:taxon-name-part></tp:taxon-name></italic>; black elytra with reddish brown central area in <italic><tp:taxon-name><tp:taxon-name-part taxon-name-part-type="genus" reg="Argopistes">A.</tp:taxon-name-part><tp:taxon-name-part taxon-name-part-type="species" reg="biplagiatus">biplagiatus</tp:taxon-name-part></tp:taxon-name></italic>).</p></tp:treatment-sec><tp:treatment-sec sec-type="redescription" id="SECID0EI1AG"><title>Redescription.</title><p>Length 3.6–4.3 mm, width 2.9–3.4 mm. Color variable (see below). Pronotum broad, convex, lateral margin narrowly explanate; 2.1–2.2 × wider than long, disc with dense fine punctures; lateral margin rounded, anterior margin strongly concave, posterior margin moderately convex. Elytra broadly oval, 1.1 × longer than wide, disc with coarse punctures arranged into longitudinal striae and with dense fine punctures between striae.</p><p><bold>Male.</bold> Antenna filiform (Fig. <xref ref-type="fig" rid="F6">6A</xref>), antennomere I much longer than others, approximate ratios of length of antennomeres I–XI 1.0: 0.4: 0.3: 0.4: 0.4: 0.4: 0.4: 0.4: 0.4: 0.4: 0.5; approximate ratios of length to width of antennomeres I–XI 4.3: 2.0: 2.0: 2.0: 2.0: 1.8: 1.5: 1.6: 1.7: 1.7: 2.7. Aedeagus (Fig. <xref ref-type="fig" rid="F6">6C, D</xref>) apically and strongly narrowed from apical 1/3, apex truncate; anterior opening large, ~ 0.52 as long as aedeagus, from apical 1/8–3/5; tectum composed of one pair of sclerotized processes with bifurcate apices, outer apex hooked, small, ~ 0.36 as long as anterior opening; narrow and slightly curved in lateral view; paired processes apically curved in lateral view; endophallic sclerite laterally flattened, with small process near apex, and with basal processes.</p><p><bold>Female.</bold> Antenna (Fig. <xref ref-type="fig" rid="F6">6B</xref>) similar to males, ratios of length of antennomeres I–XI 1.0: 0.4: 0.3: 0.4: 0.4: 0.3: 0.3: 0.4: 0.4: 0.4: 0.5; ratios of length to width of antennomeres III–XI 4.4: 1.9: 2.0: 2.2: 1.8: 1.6: 1.4: 1.7: 1.6: 1.6: 2.3. Ventrite VIII (Fig. <xref ref-type="fig" rid="F5">5E</xref>) weakly sclerotized, T-shaped, with several setae along apical margin, apical margin medially depressed, spiculum long. Spermathecal receptaculum (Fig. <xref ref-type="fig" rid="F6">6F</xref>) longer than pump, moderately swollen, curved in lateral view; pump emarginate at inner side of base; spermathecal duct with long basal part, ramus rounded. Gonocoxae (Fig. <xref ref-type="fig" rid="F6">6G</xref>) wide and separated, base membranous, each gonocoxa asymmetric, apically narrowed from basal 1/3, with sparse long setae along apical areas.</p></tp:treatment-sec><tp:treatment-sec sec-type="Color variation" id="SECID0EN2AG"><title>Color variation.</title><p>In Japanese populations, antennae yellowish brown; pronotum and elytra black, each elytron with one large red spot, sometimes widened and spots connected to each other, red spot reduced in some individuals; mesoventrite and abdominal ventrites reddish brown but medially black; femora blackish brown, tibiae dark brown, tarsi yellowish brown; few individuals have entirely reddish-brown bodies. In the Ryukyus, adults usually have larger red spots on the elytra and reddish-brown elytral margins (described as <italic><tp:taxon-name><tp:taxon-name-part taxon-name-part-type="genus" reg="Argopistes">A.</tp:taxon-name-part><tp:taxon-name-part taxon-name-part-type="species" reg="ryukyuensis">ryukyuensis</tp:taxon-name-part></tp:taxon-name></italic> Shigetoh &amp; Suenaga, 2022).</p><p>On Taiwan Island, adults separate into two color forms. Typical form (Fig. <xref ref-type="fig" rid="F7">7A–C</xref>): black elytron with one large red spot, same as Japanese populations; yellowish brown color form (Fig. <xref ref-type="fig" rid="F7">7D–F</xref>): elytra with wide black stripe along suture, starting from base, apically narrowed and abbreviated at basal 1/3, with two pairs of black spots halfway between suture and lateral margin, anterior pair at base, posterior pair at apical 1/3, one wide black stripe along lateral margin, starting from base, apically narrowed, abbreviated at basal 1/3 or 1/4; abdominal ventrites medially darker. This color form is also found in Nangan Island.</p><fig id="F7" position="float" orientation="portrait"><object-id xmlns:xlink="http://www.w3.org/1999/xlink" content-type="doi" xlink:type="simple">10.3897/zookeys.1215.134871.figure7</object-id><object-id xmlns:xlink="http://www.w3.org/1999/xlink" content-type="arpha" xlink:type="simple">A80DC74B-61CA-5298-A4FA-8B443405AB2C</object-id><label>Figure 7.</label><caption><p>Habitus of <italic><tp:taxon-name><tp:taxon-name-part taxon-name-part-type="genus" reg="Argopistes">Argopistes</tp:taxon-name-part><tp:taxon-name-part taxon-name-part-type="species" reg="rufus">rufus</tp:taxon-name-part></tp:taxon-name></italic> Chen <bold>A</bold> typical color form, male, dorsal view <bold>B</bold> ditto, ventral view <bold>C</bold> ditto, lateral view <bold>D</bold> yellowish brown color form, female, dorsal view <bold>E</bold> ditto, ventral view <bold>F</bold> ditto, lateral view <bold>G</bold> reddish brown color form, male, dorsal view <bold>H</bold> ditto, ventral view <bold>I</bold> ditto, lateral view.</p></caption><graphic xmlns:xlink="http://www.w3.org/1999/xlink" xlink:href="zookeys-1215-151_article-134871__-g007.jpg" position="float" orientation="portrait" xlink:type="simple" id="oo_1154066.jpg"><uri content-type="original_file" xlink:type="simple">https://binary.pensoft.net/fig/1154066</uri></graphic></fig><p>In China and Kinmen Island, almost all adults belong to the typical form. A few specimens have entirely reddish-brown bodies (Fig. <xref ref-type="fig" rid="F7">7G–I</xref>). Three specimens collected from Hong Kong also have reddish bodies.</p></tp:treatment-sec><tp:treatment-sec sec-type="host" id="SECID0EY4AG"><title>Host plants.</title><p><xref ref-type="bibr" rid="B25">Inoue (2014)</xref> recorded <tp:taxon-name><tp:taxon-name-part taxon-name-part-type="genus" reg="Osmanthus">Osmanthus</tp:taxon-name-part><tp:taxon-name-part taxon-name-part-type="hybrid-sign">×</tp:taxon-name-part><tp:taxon-name-part taxon-name-part-type="species" reg="fortunei">fortunei</tp:taxon-name-part></tp:taxon-name>, <italic><tp:taxon-name><tp:taxon-name-part taxon-name-part-type="genus" reg="Osmanthus">O.</tp:taxon-name-part><tp:taxon-name-part taxon-name-part-type="species" reg="heterophyllus">heterophyllus</tp:taxon-name-part></tp:taxon-name></italic>, <italic><tp:taxon-name><tp:taxon-name-part taxon-name-part-type="genus" reg="Osmanthus">O.</tp:taxon-name-part><tp:taxon-name-part taxon-name-part-type="species" reg="fragrans">fragrans</tp:taxon-name-part></tp:taxon-name></italic> (桂花), <tp:taxon-name><tp:taxon-name-part taxon-name-part-type="genus" reg="Osmanthus">O.</tp:taxon-name-part><tp:taxon-name-part taxon-name-part-type="species" reg="fragrans">fragrans</tp:taxon-name-part><tp:taxon-name-part taxon-name-part-type="infraspecific-rank">var.</tp:taxon-name-part><tp:taxon-name-part taxon-name-part-type="variety" reg="aurantiacus">aurantiacus</tp:taxon-name-part></tp:taxon-name>, <italic><tp:taxon-name><tp:taxon-name-part taxon-name-part-type="genus" reg="Osmanthus">O.</tp:taxon-name-part><tp:taxon-name-part taxon-name-part-type="species" reg="insularis">insularis</tp:taxon-name-part></tp:taxon-name></italic> Koidz, <italic><tp:taxon-name><tp:taxon-name-part taxon-name-part-type="genus" reg="Ligustrum">Ligustrum</tp:taxon-name-part><tp:taxon-name-part taxon-name-part-type="species" reg="japonicum">japonicum</tp:taxon-name-part></tp:taxon-name></italic> (日本女真), <italic><tp:taxon-name><tp:taxon-name-part taxon-name-part-type="genus" reg="Ligustrum">L.</tp:taxon-name-part><tp:taxon-name-part taxon-name-part-type="species" reg="licidum">licidum</tp:taxon-name-part></tp:taxon-name></italic>, <italic><tp:taxon-name><tp:taxon-name-part taxon-name-part-type="genus" reg="Ligustrum">L.</tp:taxon-name-part><tp:taxon-name-part taxon-name-part-type="species" reg="ovalifolium">ovalifolium</tp:taxon-name-part></tp:taxon-name></italic>, <italic><tp:taxon-name><tp:taxon-name-part taxon-name-part-type="genus" reg="Ligustrum">L.</tp:taxon-name-part><tp:taxon-name-part taxon-name-part-type="species" reg="obtusifolium">obtusifolium</tp:taxon-name-part></tp:taxon-name></italic>, <italic><tp:taxon-name><tp:taxon-name-part taxon-name-part-type="genus" reg="Syringa">Syringa</tp:taxon-name-part><tp:taxon-name-part taxon-name-part-type="species" reg="vulgaris">vulgaris</tp:taxon-name-part></tp:taxon-name></italic>, <italic><tp:taxon-name><tp:taxon-name-part taxon-name-part-type="genus" reg="Syringa">S.</tp:taxon-name-part><tp:taxon-name-part taxon-name-part-type="species" reg="reticulata">reticulata</tp:taxon-name-part></tp:taxon-name></italic>, <italic><tp:taxon-name><tp:taxon-name-part taxon-name-part-type="genus" reg="Jasminum">Jasminum</tp:taxon-name-part><tp:taxon-name-part taxon-name-part-type="species" reg="nudiflorum">nudiflorum</tp:taxon-name-part></tp:taxon-name></italic> Lindl., and <italic><tp:taxon-name><tp:taxon-name-part taxon-name-part-type="genus" reg="Olea">Olea</tp:taxon-name-part><tp:taxon-name-part taxon-name-part-type="species" reg="europaea">europaea</tp:taxon-name-part></tp:taxon-name></italic> L. as host plants in Japan. In Taiwan, larvae mine the leaves of the following plants: <italic><tp:taxon-name><tp:taxon-name-part taxon-name-part-type="genus" reg="Chionanthus">Chionanthus</tp:taxon-name-part><tp:taxon-name-part taxon-name-part-type="species" reg="retusus">retusus</tp:taxon-name-part></tp:taxon-name></italic> (in Taiwan Island, Nangan, and Beigan islands), <italic><tp:taxon-name><tp:taxon-name-part taxon-name-part-type="genus" reg="Ligustrum">Ligustrum</tp:taxon-name-part><tp:taxon-name-part taxon-name-part-type="species" reg="japonicum">japonicum</tp:taxon-name-part></tp:taxon-name></italic> (in Beigan island), and <italic><tp:taxon-name><tp:taxon-name-part taxon-name-part-type="genus" reg="Osmanthus">Osmanthus</tp:taxon-name-part><tp:taxon-name-part taxon-name-part-type="species" reg="fragrans">fragrans</tp:taxon-name-part></tp:taxon-name></italic> (in Kinmen Island).</p></tp:treatment-sec><tp:treatment-sec sec-type="biology" id="SECID0E1DBG"><title>Biology.</title><p>Various aspects of the biology of <italic><tp:taxon-name><tp:taxon-name-part taxon-name-part-type="genus" reg="Argopistes">A.</tp:taxon-name-part><tp:taxon-name-part taxon-name-part-type="species" reg="rufus">rufus</tp:taxon-name-part></tp:taxon-name></italic> were studied in Japan, including feeding habits, habitat selection, seasonal development, and developmental biology on various host trees, developmental success of larvae on two different host trees, seasonal trends of feeding and oviposition activities of adults, effects of food condition on oviposition, overwintering and oviposition ability of adults that emerge late in the season, effects of photoperiod and temperature on induction of reproductive diapause in newly emergence adults, and occurrence on olive trees (<xref ref-type="bibr" rid="B26">Inoue and Shinkaji 1989a</xref>–<xref ref-type="bibr" rid="B28">c</xref>, <xref ref-type="bibr" rid="B29">1990</xref>; <xref ref-type="bibr" rid="B16">Inoue 1990b</xref>, <xref ref-type="bibr" rid="B17">1991a</xref>, <xref ref-type="bibr" rid="B23">1998</xref>, <xref ref-type="bibr" rid="B24">2001</xref>, <xref ref-type="bibr" rid="B25">2014</xref>).</p><p>The seasonal development of this species was studied in the field in southern Kantô, Central Japan (<xref ref-type="bibr" rid="B22">Inoue 1996</xref>). Overwintered adults appeared on host trees beginning mid-March, with a peak in mid-April to early May. Females began to deposit eggs from mid- to late April. The eggs were laid singly, embedded in young leaves, and coated with excrement. Leaf-mining larvae only developed in new leaves. Larvae underwent three larval instars and mature larvae crawled down to pupate in the upper layers of soil. Adults eclosed in mid-June, with a peak in later June-early July. They mainly fed on mature leaves. Adults passed the winter near the ground, mainly under fallen leaves. The egg, larval, prepupal, and pupal period took ~ 10, 20–30, 10–15, and 10–15 days respectively during spring to early summer. In Taiwan, larvae and adults can be found during April.</p></tp:treatment-sec><tp:treatment-sec sec-type="remarks" id="SECID0ERFBG"><title>Remarks.</title><p><tp:taxon-name><tp:taxon-name-part taxon-name-part-type="genus" reg="Argopistes">Argopistes</tp:taxon-name-part><tp:taxon-name-part taxon-name-part-type="species" reg="biplagiatus">biplagiatus</tp:taxon-name-part><tp:taxon-name-part taxon-name-part-type="infraspecific-rank">var.</tp:taxon-name-part><tp:taxon-name-part taxon-name-part-type="variety" reg="rufus">rufus</tp:taxon-name-part></tp:taxon-name> was described by <xref ref-type="bibr" rid="B5">Chen (1934a)</xref> based on four reddish brown individuals (Fig. <xref ref-type="fig" rid="F7">7G–I</xref>) deposited in the NMHUK. We found the determination label: “<tp:taxon-name><tp:taxon-name-part taxon-name-part-type="genus" reg="Argopistes">Argopistes</tp:taxon-name-part></tp:taxon-name> / <tp:taxon-name><tp:taxon-name-part taxon-name-part-type="genus" reg="Argopistes"/><tp:taxon-name-part taxon-name-part-type="species" reg="biplagiatus">biplagiatus</tp:taxon-name-part></tp:taxon-name> / var. rufa”, handwritten by Chen pinned with one typical form (Fig. <xref ref-type="fig" rid="F7">7A–C</xref>). Four adjacent females fit the original description (reddish brown body form) and bore two labels “China / Bowring” although no determination labels were found. Thus, those specimens were designated as lectotypes and paralectotypes. <xref ref-type="bibr" rid="B2">Bezděk and Konstantinov (2024)</xref> placed this name as a junior synonym of <italic><tp:taxon-name><tp:taxon-name-part taxon-name-part-type="genus" reg="Argopistes">A.</tp:taxon-name-part><tp:taxon-name-part taxon-name-part-type="species" reg="coccinelliformis">coccinelliformis</tp:taxon-name-part></tp:taxon-name></italic> Csiki, 1940. Actually, it is a distinct species and attributed to the oldest available name. Thus, the valid name is <italic><tp:taxon-name><tp:taxon-name-part taxon-name-part-type="genus" reg="Argopistes">Argopistes</tp:taxon-name-part><tp:taxon-name-part taxon-name-part-type="species" reg="rufus">rufus</tp:taxon-name-part></tp:taxon-name></italic> Chen, 1934, stat. nov.</p><p>Adults of <italic><tp:taxon-name><tp:taxon-name-part taxon-name-part-type="genus" reg="Argopistes">A.</tp:taxon-name-part><tp:taxon-name-part taxon-name-part-type="species" reg="rufus">rufus</tp:taxon-name-part></tp:taxon-name></italic> and <italic><tp:taxon-name><tp:taxon-name-part taxon-name-part-type="genus" reg="Argopistes">A.</tp:taxon-name-part><tp:taxon-name-part taxon-name-part-type="species" reg="ryukyuensis">ryukyuensis</tp:taxon-name-part></tp:taxon-name></italic> are not separable when Taiwanese and Chinese specimens are included. Aedeagi of both areas are intermediate between <italic><tp:taxon-name><tp:taxon-name-part taxon-name-part-type="genus" reg="Argopistes">A.</tp:taxon-name-part><tp:taxon-name-part taxon-name-part-type="species" reg="rufus">rufus</tp:taxon-name-part></tp:taxon-name></italic> and <italic><tp:taxon-name><tp:taxon-name-part taxon-name-part-type="genus" reg="Argopistes">A.</tp:taxon-name-part><tp:taxon-name-part taxon-name-part-type="species" reg="ryukyuensis">ryukyuensis</tp:taxon-name-part></tp:taxon-name></italic>. Moreover, one distinct color pattern (yellowish-brown elytra with black spots) occurs in Taiwanese populations. Thus, color patterns may not be considered as diagnostic characters. Other diagnostic characters provided by <xref ref-type="bibr" rid="B37">Shigetoh and Suenaga (2022)</xref> are not diagnostic for species delimitation. Thus <italic><tp:taxon-name><tp:taxon-name-part taxon-name-part-type="genus" reg="Argopistes">A.</tp:taxon-name-part><tp:taxon-name-part taxon-name-part-type="species" reg="ryukyuensis">ryukyuensis</tp:taxon-name-part></tp:taxon-name></italic> Shigetoh &amp; Suenaga, 2022 is regarded as junior synonym of <italic><tp:taxon-name><tp:taxon-name-part taxon-name-part-type="genus" reg="Argopistes">A.</tp:taxon-name-part><tp:taxon-name-part taxon-name-part-type="species" reg="rufus">rufus</tp:taxon-name-part></tp:taxon-name></italic> Chen, 1934.</p></tp:treatment-sec><tp:treatment-sec sec-type="distribution" id="SECID0EFKBG"><title>Distribution.</title><p>China, Japan (Honshu, the Izu Isls., Ogasawara Isls., Shikoku, Kyushu, Okinoshima Is., Kashiwa-jima Is., the Koshiki-jima Isls., Yakushima Is., the Ryukyu Isls.), Taiwan including Kinmen Island and Matsu Islands (Beigan and Nangan Islands) (Fig. <xref ref-type="fig" rid="F5">5</xref>).</p></tp:treatment-sec><tp:treatment-sec><!--Section generated to contain objects referenced in tp:taxon-treatment.--><fig id="F1" position="float" orientation="portrait"><object-id xmlns:xlink="http://www.w3.org/1999/xlink" content-type="doi" xlink:type="simple">10.3897/zookeys.1215.134871.figure1</object-id><object-id xmlns:xlink="http://www.w3.org/1999/xlink" content-type="arpha" xlink:type="simple">9270B2E1-AFC2-50E8-A8A6-896AEDA675D4</object-id><label>Figure 1.</label><caption><p>Field photographs of <italic><tp:taxon-name><tp:taxon-name-part taxon-name-part-type="genus" reg="Argopistes">Argopistes</tp:taxon-name-part><tp:taxon-name-part taxon-name-part-type="species" reg="rufus">rufus</tp:taxon-name-part></tp:taxon-name></italic> Chen <bold>A</bold> adults feeding on leaves of <italic><tp:taxon-name><tp:taxon-name-part taxon-name-part-type="genus" reg="Chionanthus">Chionanthus</tp:taxon-name-part><tp:taxon-name-part taxon-name-part-type="species" reg="retusus">retusus</tp:taxon-name-part></tp:taxon-name></italic> surrounding Hsinchu City Government on April 23, 2021 <bold>B</bold> mature larvae mining leaves of the same tree <bold>C</bold> blooming <italic><tp:taxon-name><tp:taxon-name-part taxon-name-part-type="genus" reg="Chionanthus">C.</tp:taxon-name-part><tp:taxon-name-part taxon-name-part-type="species" reg="retusus">retusus</tp:taxon-name-part></tp:taxon-name></italic> at Qingshui Village (清水村), Nangan Island (南竿島), on April 21, 2024 <bold>D</bold> larvae mining leaves near the ground of the same tree <bold>E</bold> larvae mining leaves of <italic><tp:taxon-name><tp:taxon-name-part taxon-name-part-type="genus" reg="Osmanthus">Osmanthus</tp:taxon-name-part><tp:taxon-name-part taxon-name-part-type="species" reg="fragrans">fragrans</tp:taxon-name-part></tp:taxon-name></italic> at Yingshan Temple (鶯山廟), Kinmen Island (金門島), on April 11, 2023 <bold>F</bold> larvae mining leaves of <italic><tp:taxon-name><tp:taxon-name-part taxon-name-part-type="genus" reg="Osmanthus">Osmanthus</tp:taxon-name-part><tp:taxon-name-part taxon-name-part-type="species" reg="fragrans">fragrans</tp:taxon-name-part></tp:taxon-name></italic> at the guesthouse, Jinhu Township (金湖鎮), Kinmen Island, on May 20, 2024 <bold>G</bold><italic><tp:taxon-name><tp:taxon-name-part taxon-name-part-type="genus" reg="Chionanthus">C.</tp:taxon-name-part><tp:taxon-name-part taxon-name-part-type="species" reg="retusus">retusus</tp:taxon-name-part></tp:taxon-name></italic> (red arrow) and <italic><tp:taxon-name><tp:taxon-name-part taxon-name-part-type="genus" reg="Ligustrum">Ligustrum</tp:taxon-name-part><tp:taxon-name-part taxon-name-part-type="species" reg="japonicum">japonicum</tp:taxon-name-part></tp:taxon-name></italic> (blue arrow) planting surrounding Chinbe Village (芹壁村), Beigan Island (北竿島) on 22 April 22 2024 <bold>H</bold> feeding marks caused by adults on leaves of <italic><tp:taxon-name><tp:taxon-name-part taxon-name-part-type="genus" reg="Ligustrum">L.</tp:taxon-name-part><tp:taxon-name-part taxon-name-part-type="species" reg="japonicum">japonicum</tp:taxon-name-part></tp:taxon-name></italic>.</p></caption><graphic xmlns:xlink="http://www.w3.org/1999/xlink" xlink:href="zookeys-1215-151_article-134871__-g001.jpg" position="float" orientation="portrait" xlink:type="simple" id="oo_1154060.jpg"><uri content-type="original_file" xlink:type="simple">https://binary.pensoft.net/fig/1154060</uri></graphic></fig><fig id="F2" position="float" orientation="portrait"><object-id xmlns:xlink="http://www.w3.org/1999/xlink" content-type="doi" xlink:type="simple">10.3897/zookeys.1215.134871.figure2</object-id><object-id xmlns:xlink="http://www.w3.org/1999/xlink" content-type="arpha" xlink:type="simple">FEFEE175-226A-5981-8A2E-A4DAAD67F8D4</object-id><label>Figure 2.</label><caption><p>Type specimens and labels <bold>A</bold><italic><tp:taxon-name><tp:taxon-name-part taxon-name-part-type="genus" reg="Argopistes">Argopistes</tp:taxon-name-part><tp:taxon-name-part taxon-name-part-type="species" reg="biplagiatus">biplagiatus</tp:taxon-name-part></tp:taxon-name></italic> Motschulsky, 1860, syntypes <bold>B</bold> one syntype with typical color form <bold>C</bold> one syntype with enlarged red spots on elytra <bold>D</bold> labels pinned with syntypes <bold>E</bold><italic><tp:taxon-name><tp:taxon-name-part taxon-name-part-type="genus" reg="Argopistes">A.</tp:taxon-name-part><tp:taxon-name-part taxon-name-part-type="species" reg="undecimmaculata">undecimmaculata</tp:taxon-name-part></tp:taxon-name></italic> Jacoby, 1885, lectotype <bold>F</bold> labels pinned with lectotype <bold>G</bold><italic><tp:taxon-name><tp:taxon-name-part taxon-name-part-type="genus" reg="Argopistes">A.</tp:taxon-name-part><tp:taxon-name-part taxon-name-part-type="species" reg="coccinelloides">coccinelloides</tp:taxon-name-part></tp:taxon-name></italic> Baly, 1874, holotype <bold>H</bold> labels pinned with holotype.</p></caption><graphic xmlns:xlink="http://www.w3.org/1999/xlink" xlink:href="zookeys-1215-151_article-134871__-g002.jpg" position="float" orientation="portrait" xlink:type="simple" id="oo_1154061.jpg"><uri content-type="original_file" xlink:type="simple">https://binary.pensoft.net/fig/1154061</uri></graphic></fig><fig id="F6" position="float" orientation="portrait"><object-id xmlns:xlink="http://www.w3.org/1999/xlink" content-type="doi" xlink:type="simple">10.3897/zookeys.1215.134871.figure6</object-id><object-id xmlns:xlink="http://www.w3.org/1999/xlink" content-type="arpha" xlink:type="simple">3E8DDBBE-9D8A-5BB2-BE30-9B33E1802CFD</object-id><label>Figure 6.</label><caption><p><italic><tp:taxon-name><tp:taxon-name-part taxon-name-part-type="genus" reg="Argopistes">Argopistes</tp:taxon-name-part><tp:taxon-name-part taxon-name-part-type="species" reg="rufus">rufus</tp:taxon-name-part></tp:taxon-name></italic> Chen <bold>A</bold> antenna, male <bold>B</bold> antenna, female <bold>C</bold> aedeagus, dorsal view <bold>D</bold> aedeagus, lateral view <bold>E</bold> abdominal ventrite VIII, female <bold>F</bold> spermatheca <bold>G</bold> gonocoxae.</p></caption><graphic xmlns:xlink="http://www.w3.org/1999/xlink" xlink:href="zookeys-1215-151_article-134871__-g006.jpg" position="float" orientation="portrait" xlink:type="simple" id="oo_1154065.jpg"><uri content-type="original_file" xlink:type="simple">https://binary.pensoft.net/fig/1154065</uri></graphic></fig><fig id="F3" position="float" orientation="portrait"><object-id xmlns:xlink="http://www.w3.org/1999/xlink" content-type="doi" xlink:type="simple">10.3897/zookeys.1215.134871.figure3</object-id><object-id xmlns:xlink="http://www.w3.org/1999/xlink" content-type="arpha" xlink:type="simple">BB5B1FED-706C-5CF9-8E4A-6A0DABB31AB4</object-id><label>Figure 3.</label><caption><p><italic><tp:taxon-name><tp:taxon-name-part taxon-name-part-type="genus" reg="Argopistes">Argopistes</tp:taxon-name-part><tp:taxon-name-part taxon-name-part-type="species" reg="biplagiatus">biplagiatus</tp:taxon-name-part></tp:taxon-name></italic> Motschulsky <bold>A</bold> antenna, male <bold>B</bold> antenna, female <bold>C</bold> aedeagus, dorsal view <bold>D</bold> aedeagus, lateral view <bold>E</bold> abdominal ventrite VIII, female <bold>F</bold> spermatheca <bold>G</bold> gonocoxae.</p></caption><graphic xmlns:xlink="http://www.w3.org/1999/xlink" xlink:href="zookeys-1215-151_article-134871__-g003.jpg" position="float" orientation="portrait" xlink:type="simple" id="oo_1154062.jpg"><uri content-type="original_file" xlink:type="simple">https://binary.pensoft.net/fig/1154062</uri></graphic></fig><fig id="F5" position="float" orientation="portrait"><object-id xmlns:xlink="http://www.w3.org/1999/xlink" content-type="doi" xlink:type="simple">10.3897/zookeys.1215.134871.figure5</object-id><object-id xmlns:xlink="http://www.w3.org/1999/xlink" content-type="arpha" xlink:type="simple">BA4A9DCC-2BBF-51C5-8424-88CF89869FD6</object-id><label>Figure 5.</label><caption><p>Distribution map of <italic><tp:taxon-name><tp:taxon-name-part taxon-name-part-type="genus" reg="Argopistes">Argopistes</tp:taxon-name-part></tp:taxon-name></italic> species in Taiwan, solid line: 1000 m, broken line: 2000 m. Red dots <italic><tp:taxon-name><tp:taxon-name-part taxon-name-part-type="genus" reg="Argopistes">A.</tp:taxon-name-part><tp:taxon-name-part taxon-name-part-type="species" reg="rufus">rufus</tp:taxon-name-part></tp:taxon-name></italic> Chen; blue dots <italic><tp:taxon-name><tp:taxon-name-part taxon-name-part-type="genus" reg="Argopistes">A.</tp:taxon-name-part><tp:taxon-name-part taxon-name-part-type="species" reg="biplagiatus">biplagiatus</tp:taxon-name-part></tp:taxon-name></italic> Motschulsky; green dots <italic><tp:taxon-name><tp:taxon-name-part taxon-name-part-type="genus" reg="Argopistes">A.</tp:taxon-name-part><tp:taxon-name-part taxon-name-part-type="species" reg="tsoui">tsoui</tp:taxon-name-part></tp:taxon-name></italic> sp. nov.; orange dots <italic><tp:taxon-name><tp:taxon-name-part taxon-name-part-type="genus" reg="Argopistes">A.</tp:taxon-name-part><tp:taxon-name-part taxon-name-part-type="species" reg="yuae">yuae</tp:taxon-name-part></tp:taxon-name></italic> sp. nov.; purple dot <italic><tp:taxon-name><tp:taxon-name-part taxon-name-part-type="genus" reg="Argopistes">A.</tp:taxon-name-part><tp:taxon-name-part taxon-name-part-type="species" reg="jungchani">jungchani</tp:taxon-name-part></tp:taxon-name></italic> sp. nov.</p></caption><graphic xmlns:xlink="http://www.w3.org/1999/xlink" xlink:href="zookeys-1215-151_article-134871__-g005.jpg" position="float" orientation="portrait" xlink:type="simple" id="oo_1154064.jpg"><uri content-type="original_file" xlink:type="simple">https://binary.pensoft.net/fig/1154064</uri></graphic></fig></tp:treatment-sec><ref-list><ref id="B8"><mixed-citation xmlns:xlink="http://www.w3.org/1999/xlink" xlink:type="simple"><person-group><name name-style="western"><surname>Chûjô</surname><given-names>M</given-names></name></person-group> (<year>1935a</year>) <article-title><tp:taxon-name><tp:taxon-name-part taxon-name-part-type="family">Chrysomelidae</tp:taxon-name-part></tp:taxon-name> of Loo-choo Archipelago (I).</article-title><source>Transactions of the Natural History Society of Formosa</source><volume>25</volume>: <fpage>69</fpage>–<lpage>89</lpage>.</mixed-citation></ref><ref id="B9"><mixed-citation xmlns:xlink="http://www.w3.org/1999/xlink" xlink:type="simple"><person-group><name name-style="western"><surname>Chûjô</surname><given-names>M</given-names></name></person-group> (<year>1935b</year>) <article-title><tp:taxon-name><tp:taxon-name-part taxon-name-part-type="family">Chrysomelidae</tp:taxon-name-part></tp:taxon-name> of Loo-choo Archipelago (II).</article-title><source>Transactions of the Natural History Society of Formosa</source><volume>25</volume>: <fpage>203</fpage>–<lpage>211</lpage>.</mixed-citation></ref><ref id="B36"><mixed-citation xmlns:xlink="http://www.w3.org/1999/xlink" xlink:type="simple"><person-group><name name-style="western"><surname>Schönfeldt</surname><given-names>H von</given-names></name></person-group> (<year>1890</year>) <article-title>Ein Beitrag zur Coleopterenfauna der Liu-Kiu-Inseln.</article-title><source>Entomologische Nachrichten</source><volume>16</volume>: <fpage>168</fpage>–<lpage>175</lpage>.</mixed-citation></ref><ref id="B10"><mixed-citation xmlns:xlink="http://www.w3.org/1999/xlink" xlink:type="simple"><person-group><name name-style="western"><surname>Chûjô</surname><given-names>M</given-names></name></person-group> (<year>1936</year>) <article-title>Studies on the <tp:taxon-name><tp:taxon-name-part taxon-name-part-type="family">Chrysomelidae</tp:taxon-name-part></tp:taxon-name> in the Japanese Empire (VIII). Subfamily <tp:taxon-name><tp:taxon-name-part taxon-name-part-type="subfamily">Halticinae</tp:taxon-name-part></tp:taxon-name> (6).</article-title><source>Transactions of the Natural History Society of Formosa</source><volume>26</volume>: <fpage>108</fpage>–<lpage>114</lpage>.</mixed-citation></ref><ref id="B14"><mixed-citation xmlns:xlink="http://www.w3.org/1999/xlink" xlink:type="simple"><person-group><name name-style="western"><surname>Gressitt</surname><given-names>JL</given-names></name><name name-style="western"><surname>Kimoto</surname><given-names>S</given-names></name></person-group> (<year>1963</year>) The <tp:taxon-name><tp:taxon-name-part taxon-name-part-type="family">Chrysomelidae</tp:taxon-name-part></tp:taxon-name> of China and Korea, Part 2. Pacific Insects Monograph 1B: 301–1026.</mixed-citation></ref><ref id="B11"><mixed-citation xmlns:xlink="http://www.w3.org/1999/xlink" xlink:type="simple"><person-group><name name-style="western"><surname>Chûjô</surname><given-names>M</given-names></name><name name-style="western"><surname>Kimoto</surname><given-names>S</given-names></name></person-group> (<year>1961</year>) <article-title>Systematic catalog of Japanese <tp:taxon-name><tp:taxon-name-part taxon-name-part-type="family">Chrysomelidae</tp:taxon-name-part></tp:taxon-name>.</article-title><source>Pacific Insects</source><volume>3</volume>: <fpage>117</fpage>–<lpage>202</lpage>.</mixed-citation></ref><ref id="B32"><mixed-citation xmlns:xlink="http://www.w3.org/1999/xlink" xlink:type="simple"><person-group><name name-style="western"><surname>Kimoto</surname><given-names>S</given-names></name></person-group> (<year>1965</year>) <article-title>The <tp:taxon-name><tp:taxon-name-part taxon-name-part-type="family">Chrysomelidae</tp:taxon-name-part></tp:taxon-name> of Japan and the Ryukyu Islands. IX. Subfamily <tp:taxon-name><tp:taxon-name-part taxon-name-part-type="subfamily">Alticinae</tp:taxon-name-part></tp:taxon-name> II.</article-title><source>Journal of the Faculty of Agriculture, Kyushu University</source><volume>13</volume>: <fpage>431</fpage>–<lpage>459</lpage>. <ext-link xlink:href="10.5109/22730" ext-link-type="doi" xlink:type="simple">https://doi.org/10.5109/22730</ext-link></mixed-citation></ref><ref id="B25"><mixed-citation xmlns:xlink="http://www.w3.org/1999/xlink" xlink:type="simple"><person-group><name name-style="western"><surname>Inoue</surname><given-names>T</given-names></name></person-group> (<year>2014</year>) <article-title>Life history of the flea beetle, <italic><tp:taxon-name><tp:taxon-name-part taxon-name-part-type="genus">Argopistes</tp:taxon-name-part><tp:taxon-name-part taxon-name-part-type="species">coccinelliformis</tp:taxon-name-part></tp:taxon-name></italic> Csiki (<tp:taxon-name><tp:taxon-name-part taxon-name-part-type="order">Coleoptera</tp:taxon-name-part></tp:taxon-name>: <tp:taxon-name><tp:taxon-name-part taxon-name-part-type="family">Chrysomelidae</tp:taxon-name-part></tp:taxon-name>). VIII. Occurrence on olive tree.</article-title><source>Japanese Journal of Environmental Entomology and Zoology</source><volume>25</volume>(<issue>2</issue>): <fpage>71</fpage>–<lpage>73</lpage>. <ext-link xlink:href="10.11257/jjeez.25.71" ext-link-type="doi" xlink:type="simple">https://doi.org/10.11257/jjeez.25.71</ext-link></mixed-citation></ref><ref id="B26"><mixed-citation xmlns:xlink="http://www.w3.org/1999/xlink" xlink:type="simple"><person-group><name name-style="western"><surname>Inoue</surname><given-names>T</given-names></name><name name-style="western"><surname>Shinkaji</surname><given-names>N</given-names></name></person-group> (<year>1989a</year>) <article-title>Studies on the life history of the flea beetle, <italic><tp:taxon-name><tp:taxon-name-part taxon-name-part-type="genus">Argopistes</tp:taxon-name-part><tp:taxon-name-part taxon-name-part-type="species">coccinelliformis</tp:taxon-name-part></tp:taxon-name></italic> Csiki (<tp:taxon-name><tp:taxon-name-part taxon-name-part-type="order">Coleoptera</tp:taxon-name-part></tp:taxon-name>: <tp:taxon-name><tp:taxon-name-part taxon-name-part-type="family">Chrysomelidae</tp:taxon-name-part></tp:taxon-name>). I. Feeding habits and seasonal development on various trees of <tp:taxon-name><tp:taxon-name-part taxon-name-part-type="family">Oleaceae</tp:taxon-name-part></tp:taxon-name>.</article-title><source>Japanese Journal of Applied Entomology and Zoology</source><volume>33</volume>(<issue>4</issue>): <fpage>217</fpage>–<lpage>222</lpage>. [in Japanese with English summary] <ext-link xlink:href="10.1303/jjaez.33.217" ext-link-type="doi" xlink:type="simple">https://doi.org/10.1303/jjaez.33.217</ext-link></mixed-citation></ref><ref id="B28"><mixed-citation xmlns:xlink="http://www.w3.org/1999/xlink" xlink:type="simple"><person-group><name name-style="western"><surname>Inoue</surname><given-names>T</given-names></name><name name-style="western"><surname>Shinkaji</surname><given-names>N</given-names></name></person-group> (<year>1989c</year>) <article-title>Studies on the life history of the flea beetle, <italic><tp:taxon-name><tp:taxon-name-part taxon-name-part-type="genus">Argopistes</tp:taxon-name-part><tp:taxon-name-part taxon-name-part-type="species">coccinelliformis</tp:taxon-name-part></tp:taxon-name></italic> Csiki (<tp:taxon-name><tp:taxon-name-part taxon-name-part-type="order">Coleoptera</tp:taxon-name-part></tp:taxon-name>: <tp:taxon-name><tp:taxon-name-part taxon-name-part-type="family">Chrysomelidae</tp:taxon-name-part></tp:taxon-name>). III. Developmental success of larvae on two different host plants.</article-title><source>Japanese Journal of Applied Entomology and Zoology</source><volume>33</volume>(<issue>4</issue>): <fpage>262</fpage>–<lpage>263</lpage>. [in Japanese with English summary] <ext-link xlink:href="10.1303/jjaez.33.262" ext-link-type="doi" xlink:type="simple">https://doi.org/10.1303/jjaez.33.262</ext-link></mixed-citation></ref><ref id="B29"><mixed-citation xmlns:xlink="http://www.w3.org/1999/xlink" xlink:type="simple"><person-group><name name-style="western"><surname>Inoue</surname><given-names>T</given-names></name><name name-style="western"><surname>Shinkaji</surname><given-names>N</given-names></name></person-group> (<year>1990</year>) <article-title>Studies on the life history of the flea beetle, <italic><tp:taxon-name><tp:taxon-name-part taxon-name-part-type="genus">Argopistes</tp:taxon-name-part><tp:taxon-name-part taxon-name-part-type="species">coccinelliformis</tp:taxon-name-part></tp:taxon-name></italic> Csiki (<tp:taxon-name><tp:taxon-name-part taxon-name-part-type="order">Coleoptera</tp:taxon-name-part></tp:taxon-name>: <tp:taxon-name><tp:taxon-name-part taxon-name-part-type="family">Chrysomelidae</tp:taxon-name-part></tp:taxon-name>). IV. Seasonal trends of feeding and oviposition activities of adults.</article-title><source>Japanese Journal of Applied Entomology and Zoology</source><volume>34</volume>: <fpage>55</fpage>–<lpage>62</lpage>. [in Japanese with English summary] <ext-link xlink:href="10.1303/jjaez.34.55" ext-link-type="doi" xlink:type="simple">https://doi.org/10.1303/jjaez.34.55</ext-link></mixed-citation></ref><ref id="B16"><mixed-citation xmlns:xlink="http://www.w3.org/1999/xlink" xlink:type="simple"><person-group><name name-style="western"><surname>Inoue</surname><given-names>T</given-names></name></person-group> (<year>1990b</year>) <article-title>Habitat selection of two flea beetle species of the genus <italic><tp:taxon-name><tp:taxon-name-part taxon-name-part-type="genus">Argopistes</tp:taxon-name-part></tp:taxon-name></italic> (<tp:taxon-name><tp:taxon-name-part taxon-name-part-type="order">Coleoptera</tp:taxon-name-part></tp:taxon-name>: <tp:taxon-name><tp:taxon-name-part taxon-name-part-type="family">Chrysomelidae</tp:taxon-name-part></tp:taxon-name>) on their host trees.</article-title><source>Japanese Journal of Applied Entomology and Zoology</source><volume>34</volume>(<issue>3</issue>): <fpage>217</fpage>–<lpage>226</lpage>. [in Japanese with English summary] <ext-link xlink:href="10.1303/jjaez.34.217" ext-link-type="doi" xlink:type="simple">https://doi.org/10.1303/jjaez.34.217</ext-link></mixed-citation></ref><ref id="B17"><mixed-citation xmlns:xlink="http://www.w3.org/1999/xlink" xlink:type="simple"><person-group><name name-style="western"><surname>Inoue</surname><given-names>T</given-names></name></person-group> (<year>1991a</year>) <article-title>Studies on the life history of the flea beetle, <italic><tp:taxon-name><tp:taxon-name-part taxon-name-part-type="genus">Argopistes</tp:taxon-name-part><tp:taxon-name-part taxon-name-part-type="species">coccinelliformis</tp:taxon-name-part></tp:taxon-name></italic> Csiki (<tp:taxon-name><tp:taxon-name-part taxon-name-part-type="order">Coleoptera</tp:taxon-name-part></tp:taxon-name>: <tp:taxon-name><tp:taxon-name-part taxon-name-part-type="family">Chrysomelidae</tp:taxon-name-part></tp:taxon-name>). V. Effects of Food Conditions on Oviposition.</article-title><source>Japanese Journal of Applied Entomology and Zoology</source><volume>35</volume>(<issue>3</issue>): <fpage>213</fpage>–<lpage>220</lpage>. [in Japanese with English summary] <ext-link xlink:href="10.1303/jjaez.35.213" ext-link-type="doi" xlink:type="simple">https://doi.org/10.1303/jjaez.35.213</ext-link></mixed-citation></ref><ref id="B23"><mixed-citation xmlns:xlink="http://www.w3.org/1999/xlink" xlink:type="simple"><person-group><name name-style="western"><surname>Inoue</surname><given-names>T</given-names></name></person-group> (<year>1998</year>) <article-title>Studies on the life history of the flea beetle, <italic><tp:taxon-name><tp:taxon-name-part taxon-name-part-type="genus">Argopistes</tp:taxon-name-part><tp:taxon-name-part taxon-name-part-type="species">coccinelliformis</tp:taxon-name-part></tp:taxon-name></italic> Csiki (<tp:taxon-name><tp:taxon-name-part taxon-name-part-type="order">Coleoptera</tp:taxon-name-part></tp:taxon-name>: <tp:taxon-name><tp:taxon-name-part taxon-name-part-type="family">Chrysomelidae</tp:taxon-name-part></tp:taxon-name>). VI. Overwintering and oviposition abilities of adults which emerged late in the season.</article-title><source>Applied Entomology and Zoology</source><volume>33</volume>(<issue>1</issue>): <fpage>21</fpage>–<lpage>27</lpage>. <ext-link xlink:href="10.1303/aez.33.21" ext-link-type="doi" xlink:type="simple">https://doi.org/10.1303/aez.33.21</ext-link></mixed-citation></ref><ref id="B24"><mixed-citation xmlns:xlink="http://www.w3.org/1999/xlink" xlink:type="simple"><person-group><name name-style="western"><surname>Inoue</surname><given-names>T</given-names></name></person-group> (<year>2001</year>) <article-title>Studies on the life history of the flea beetle, <italic><tp:taxon-name><tp:taxon-name-part taxon-name-part-type="genus">Argopistes</tp:taxon-name-part><tp:taxon-name-part taxon-name-part-type="species">coccinelliformis</tp:taxon-name-part></tp:taxon-name></italic> Csiki (<tp:taxon-name><tp:taxon-name-part taxon-name-part-type="order">Coleoptera</tp:taxon-name-part></tp:taxon-name>: <tp:taxon-name><tp:taxon-name-part taxon-name-part-type="family">Chrysomelidae</tp:taxon-name-part></tp:taxon-name>). VII. Effects of photoperiod and temperature on induction of reproductive diapause in newly emerged adults.</article-title><source>Applied Entomology and Zoology</source><volume>36</volume>(<issue>1</issue>): <fpage>53</fpage>–<lpage>58</lpage>. <ext-link xlink:href="10.1303/aez.2001.53" ext-link-type="doi" xlink:type="simple">https://doi.org/10.1303/aez.2001.53</ext-link></mixed-citation></ref><ref id="B22"><mixed-citation xmlns:xlink="http://www.w3.org/1999/xlink" xlink:type="simple"><person-group><name name-style="western"><surname>Inoue</surname><given-names>T</given-names></name></person-group> (<year>1996</year>) <article-title>Biology of two <italic><tp:taxon-name><tp:taxon-name-part taxon-name-part-type="genus">Argopistes</tp:taxon-name-part></tp:taxon-name></italic> (<tp:taxon-name><tp:taxon-name-part taxon-name-part-type="family">Chrysomelidae</tp:taxon-name-part></tp:taxon-name>: <tp:taxon-name><tp:taxon-name-part taxon-name-part-type="subfamily">Alticinae</tp:taxon-name-part></tp:taxon-name>).</article-title> In: <person-group><name name-style="western"><surname>Jolivet</surname><given-names>PHA</given-names></name><name name-style="western"><surname>Cox</surname><given-names>ML</given-names></name></person-group> (<role>Eds</role>) <issue-title>Chrysomelidae Biology, Vol.</issue-title><source>3: General Studies, Academic Publishing, Amsterdam</source>, <fpage>327</fpage>–<lpage>355</lpage>.</mixed-citation></ref><ref id="B5"><mixed-citation xmlns:xlink="http://www.w3.org/1999/xlink" xlink:type="simple"><person-group><name name-style="western"><surname>Chen</surname><given-names>SH</given-names></name></person-group> (<year>1934a</year>) <article-title>On some species of <tp:taxon-name><tp:taxon-name-part taxon-name-part-type="family">Chrysomelidae</tp:taxon-name-part></tp:taxon-name> (Col.) in the British Museum.</article-title><source>Stylops</source><volume>3</volume>: <fpage>66</fpage>–<lpage>72</lpage>. <ext-link xlink:href="10.1111/j.1365-3113.1934.tb01547.x" ext-link-type="doi" xlink:type="simple">https://doi.org/10.1111/j.1365-3113.1934.tb01547.x</ext-link></mixed-citation></ref><ref id="B2"><mixed-citation xmlns:xlink="http://www.w3.org/1999/xlink" xlink:type="simple"><person-group><name name-style="western"><surname>Bezděk</surname><given-names>J</given-names></name><name name-style="western"><surname>Konstantinov</surname><given-names>AS</given-names></name></person-group> (<year>2024</year>) <article-title>Supertribe <tp:taxon-name><tp:taxon-name-part taxon-name-part-type="supertribe">Alticitae</tp:taxon-name-part></tp:taxon-name>.</article-title> In: <person-group><name name-style="western"><surname>Bezděk</surname><given-names>J</given-names></name><name name-style="western"><surname>Sekerka</surname><given-names>L</given-names></name></person-group> (<role>Eds</role>) <issue-title>Catalogue of Palaearctic Coleoptera.</issue-title><source>Vol. 6/2. Updated and Revised 2<sup>nd</sup> edn. <tp:taxon-name><tp:taxon-name-part taxon-name-part-type="superfamily">Chrysomeloidea</tp:taxon-name-part></tp:taxon-name> (<tp:taxon-name><tp:taxon-name-part taxon-name-part-type="family">Orsodacnidae</tp:taxon-name-part></tp:taxon-name>, <tp:taxon-name><tp:taxon-name-part taxon-name-part-type="family">Megalopodidae</tp:taxon-name-part></tp:taxon-name>, <tp:taxon-name><tp:taxon-name-part taxon-name-part-type="family">Chrysomelidae</tp:taxon-name-part></tp:taxon-name>). Brill, Leiden/Boston</source>, <fpage>468</fpage>–<lpage>580</lpage>. <ext-link xlink:href="10.1163/9789004707283" ext-link-type="doi" xlink:type="simple">https://doi.org/10.1163/9789004707283</ext-link></mixed-citation></ref><ref id="B37"><mixed-citation xmlns:xlink="http://www.w3.org/1999/xlink" xlink:type="simple"><person-group><name name-style="western"><surname>Shigetoh</surname><given-names>H</given-names></name><name name-style="western"><surname>Suenaga</surname><given-names>H</given-names></name></person-group> (<year>2022</year>) <article-title>Description of a new species of the genus <italic><tp:taxon-name><tp:taxon-name-part taxon-name-part-type="genus">Argopistes</tp:taxon-name-part></tp:taxon-name></italic> Motschulsky (<tp:taxon-name><tp:taxon-name-part taxon-name-part-type="order">Coleoptera</tp:taxon-name-part></tp:taxon-name>, <tp:taxon-name><tp:taxon-name-part taxon-name-part-type="family">Chrysomelidae</tp:taxon-name-part></tp:taxon-name>, <tp:taxon-name><tp:taxon-name-part taxon-name-part-type="subfamily">Galerucinae</tp:taxon-name-part></tp:taxon-name>, <tp:taxon-name><tp:taxon-name-part taxon-name-part-type="tribe">Alticini</tp:taxon-name-part></tp:taxon-name>) from the Ryukyu Islands and Daitô Islands, southwestern Japan, and redescription of <italic><tp:taxon-name><tp:taxon-name-part taxon-name-part-type="genus">A.</tp:taxon-name-part><tp:taxon-name-part taxon-name-part-type="species">coccinelliformis</tp:taxon-name-part></tp:taxon-name></italic> Csiki.</article-title><source>Elytra, New Series,</source><volume>12</volume>: <fpage>1</fpage>–<lpage>13</lpage>.</mixed-citation></ref></ref-list></tp:taxon-treatment>
