# Supplementary material for: ﻿The genus Argopistes Motschulsky from Japan and Taiwan, with descriptions of three new species from Taiwan (Coleoptera, Chrysomelidae, Galerucinae, Alticini)
Source: Zookeys. 2024 Oct 15;1215:151–83. doi: 10.3897/zookeys.1215.134871 (PMC11496828; doi:10.3897/zookeys.1215.134871)
Supplement: XML Treatment for Argopistes tsekooni [file zookeys.1215.134871-treatment3.xml]

<!DOCTYPE tp:taxon-treatment
  PUBLIC "-//TaxonX//DTD Taxonomic Treatment Publishing DTD v0 20100105//EN" "tax-treatment-NSO.dtd">
<tp:taxon-treatment xmlns:tp="http://www.plazi.org/taxpub"><tp:treatment-meta><kwd-group><label>Taxon classification</label><kwd>
              <named-content content-type="kingdom">Animalia</named-content>
            </kwd><kwd>
              <named-content content-type="order">Coleoptera</named-content>
            </kwd><kwd>
              <named-content content-type="family">Chrysomelidae</named-content>
            </kwd></kwd-group><mixed-citation publication-type="journal"><person-group><name><surname>Lee</surname><given-names>Chi-Feng</given-names></name><name><surname>Chiang</surname><given-names>Ming-Yao</given-names></name><name><surname>Suenaga</surname><given-names>Haruki</given-names></name></person-group><article-title>﻿The genus <italic><tp:taxon-name><tp:taxon-name-part taxon-name-part-type="genus" reg="Argopistes">Argopistes</tp:taxon-name-part></tp:taxon-name></italic> Motschulsky from Japan and Taiwan, with descriptions of three new species from Taiwan (<tp:taxon-name><tp:taxon-name-part taxon-name-part-type="order">Coleoptera</tp:taxon-name-part></tp:taxon-name>, <tp:taxon-name><tp:taxon-name-part taxon-name-part-type="family">Chrysomelidae</tp:taxon-name-part></tp:taxon-name>, <tp:taxon-name><tp:taxon-name-part taxon-name-part-type="subfamily">Galerucinae</tp:taxon-name-part></tp:taxon-name>, <tp:taxon-name><tp:taxon-name-part taxon-name-part-type="tribe">Alticini</tp:taxon-name-part></tp:taxon-name>)</article-title><source>Zookeys</source><day>15</day><month>10</month><year>2024</year><volume>1215</volume><fpage>151</fpage><lpage>183</lpage><pub-id pub-id-type="doi">10.3897/zookeys.1215.134871</pub-id></mixed-citation></tp:treatment-meta><tp:nomenclature><label>﻿</label><tp:taxon-name>
            <object-id xmlns:xlink="http://www.w3.org/1999/xlink" content-type="arpha" xlink:type="simple">CF894C90-4375-52B8-B9F4-123697977F97</object-id>
            <tp:taxon-name-part taxon-name-part-type="genus" reg="Argopistes">Argopistes</tp:taxon-name-part>
            <tp:taxon-name-part taxon-name-part-type="species" reg="tsekooni">tsekooni</tp:taxon-name-part>
          </tp:taxon-name><tp:taxon-authority>Chen, 1934</tp:taxon-authority><xref ref-type="fig" rid="F8">Figs 8A–C</xref><xref ref-type="fig" rid="F9">, 9</xref><tp:nomenclature-citation-list><tp:nomenclature-citation><tp:taxon-name>
                <tp:taxon-name-part taxon-name-part-type="genus" reg="Argopistes">Argopistes</tp:taxon-name-part>
                <tp:taxon-name-part taxon-name-part-type="species" reg="tsekooni">tsekooni</tp:taxon-name-part>
              </tp:taxon-name><comment>Chen, 1934b: 316 (China: Shanghai, Hangchow); <xref ref-type="bibr" rid="B12">Csiki 1940</xref>: 525 (catalogue); <xref ref-type="bibr" rid="B11">Chûjô and Kimoto 1961</xref>: 174 (China, Japan); <xref ref-type="bibr" rid="B14">Gressitt and Kimoto 1963</xref>: 813 (China: Jiangsu); <xref ref-type="bibr" rid="B32">Kimoto 1965</xref>: 437 (redescription); <xref ref-type="bibr" rid="B33">Lee and An 2001</xref>: 183 (South Korea); <xref ref-type="bibr" rid="B34">Lee and Cho 2006</xref>: 91 (host plant); Takizwa, 2012: 38 (faunistics); <xref ref-type="bibr" rid="B7">Cho and An 2020</xref>: 15 (North Korea); <xref ref-type="bibr" rid="B41">Won et al. 2023</xref>: 9 (South Korea: Ulleungdo).</comment></tp:nomenclature-citation><tp:nomenclature-citation><tp:taxon-name>
                <tp:taxon-name-part taxon-name-part-type="genus" reg="Argopistes">Argopistes</tp:taxon-name-part>
                <tp:taxon-name-part taxon-name-part-type="species" reg="biplagiatus">biplagiatus</tp:taxon-name-part>
              </tp:taxon-name><comment>: <xref ref-type="bibr" rid="B1">Baly 1874</xref>: 202 (misidentification).</comment></tp:nomenclature-citation></tp:nomenclature-citation-list></tp:nomenclature><tp:treatment-sec sec-type="type material" id="SECID0E2NBG"><title>Type material examined.</title><p>One <bold><italic>syntype</italic></bold> • (sex undetermined, <named-content xmlns:xlink="http://www.w3.org/1999/xlink" content-type="dwc:institutional_code" xlink:title="Institute of Zoology, Chinese Academy of Sciences" xlink:href="http://grbio.org/institution/institute-zoology-chinese-academy-sciences" xlink:type="simple">IZAS</named-content>): “浙江 (= Zhejiang): 杭州 (= Hangchow) / 1934. [h] / 中国科學院 (= Chinese Academy of Sciences) [h, p] // 害水蜡樹 (attacking <italic><tp:taxon-name><tp:taxon-name-part taxon-name-part-type="genus" reg="Ligustrum">Ligustrum</tp:taxon-name-part><tp:taxon-name-part taxon-name-part-type="species" reg="obtusifolium">obtusifolium</tp:taxon-name-part></tp:taxon-name></italic>) [h, w] // <tp:taxon-name><tp:taxon-name-part taxon-name-part-type="genus" reg="Argopistes">Argopistes</tp:taxon-name-part></tp:taxon-name> / <tp:taxon-name><tp:taxon-name-part taxon-name-part-type="genus" reg="Argopistes"/><tp:taxon-name-part taxon-name-part-type="species" reg="tsekooni">tsekooni</tp:taxon-name-part></tp:taxon-name> / Chen [h, w]”. Although this specimen does not bear any type label, it should be regarded as type specimen since it fit the original description.</p></tp:treatment-sec><tp:treatment-sec sec-type="material" id="SECID0ECPBG"><title>Additional material examined.</title><p><bold>Japan.</bold> • 1♀ (<named-content xmlns:xlink="http://www.w3.org/1999/xlink" content-type="dwc:institutional_code" xlink:title="The Natural History Museum, London" xlink:href="http://grbio.org/institution/natural-history-museum-london" xlink:type="simple">NHMUK</named-content>): “<tp:taxon-name><tp:taxon-name-part taxon-name-part-type="genus" reg="Argopistes">Argopistes</tp:taxon-name-part></tp:taxon-name> / <tp:taxon-name><tp:taxon-name-part taxon-name-part-type="genus" reg="Argopistes"/><tp:taxon-name-part taxon-name-part-type="species" reg="biplagiatus">biplagiatus</tp:taxon-name-part></tp:taxon-name> / Motsch / Japan [h, w] // Baly Coll. [p, w]”; Honshu. Shizuoka: • 1♂ (<named-content xmlns:xlink="http://www.w3.org/1999/xlink" content-type="dwc:institutional_code" xlink:title="The Laboratory for Systematic Entomology, Hokkaido University" xlink:href="http://grbio.org/institution/hokkaido-university" xlink:type="simple">SEHU</named-content>), Tagata-gun, Tohi, 4.V.1985, leg. Y. Komiya; Tokyo: • 1♂ (<abbrev xmlns:xlink="http://www.w3.org/1999/xlink" xlink:title="Private Collection of Haruki Suenaga" id="ABBRID0EBQBG" xlink:type="simple">HAPC</abbrev>), Komae-shi, Komai-machi, 10.VI.2021, leg. R. Seki; Yamaguchi: • 1♂ (<named-content xmlns:xlink="http://www.w3.org/1999/xlink" content-type="dwc:institutional_code" xlink:title="The Natural History Museum, London" xlink:href="http://grbio.org/institution/natural-history-museum-london" xlink:type="simple">NHMUK</named-content>); Kyushu. Fukuoka: • 1♀ (<abbrev xmlns:xlink="http://www.w3.org/1999/xlink" xlink:title="Private Collection of Haruki Suenaga" id="ABBRID0EJQBG" xlink:type="simple">HAPC</abbrev>), Fukuoka-shi, Higashi-ku, Shimobaru (alt. 100–360 m), 27.V.2009, leg. S. Sejima; • 1♀ (<named-content xmlns:xlink="http://www.w3.org/1999/xlink" content-type="dwc:institutional_code" xlink:title="The Natural History Museum, London" xlink:href="http://grbio.org/institution/natural-history-museum-london" xlink:type="simple">NHMUK</named-content>), Mt. Mikazuki, 2.V.1954, leg. K. Morimoto; Nagasaki: • 1♂, 2♀ (<named-content xmlns:xlink="http://www.w3.org/1999/xlink" content-type="dwc:institutional_code" xlink:title="The Laboratory for Systematic Entomology, Hokkaido University" xlink:href="http://grbio.org/institution/hokkaido-university" xlink:type="simple">SEHU</named-content>), Sasebo-shi, Mt. Yahirodake, 14.IV.1981, leg. J. Okuma; • 1♂ (<named-content xmlns:xlink="http://www.w3.org/1999/xlink" content-type="dwc:institutional_code" xlink:title="The Laboratory for Systematic Entomology, Hokkaido University" xlink:href="http://grbio.org/institution/hokkaido-university" xlink:type="simple">SEHU</named-content>), same locality but with “21.IV.1981”; Oita: • 2♂, 3♀ (<abbrev xmlns:xlink="http://www.w3.org/1999/xlink" xlink:title="Private Collection of Haruki Suenaga" id="ABBRID0EZQBG" xlink:type="simple">HAPC</abbrev>), Hita-shi, Miwa, Chikura, 11.IV.2016, leg. S. Sasaki.</p></tp:treatment-sec><tp:treatment-sec sec-type="diagnosis" id="SECID0E4QBG"><title>Diagnosis.</title><p>Adults of <italic><tp:taxon-name><tp:taxon-name-part taxon-name-part-type="genus" reg="Argopistes">A.</tp:taxon-name-part><tp:taxon-name-part taxon-name-part-type="species" reg="tsekooni">tsekooni</tp:taxon-name-part></tp:taxon-name></italic> are recognized easily by their small body sizes (&lt; 3.5 mm; &gt; 3.5 mm in others except <italic><tp:taxon-name><tp:taxon-name-part taxon-name-part-type="genus" reg="Argopistes">A.</tp:taxon-name-part><tp:taxon-name-part taxon-name-part-type="species" reg="unicolor">unicolor</tp:taxon-name-part></tp:taxon-name></italic>), elongate ovate body shapes (elytra 1.2 × longer than wide; but 1.1 × longer than wide in others), and the combined red spots on elytra (usually separate red spots on the elytra in others); additionally, most genitalic characters are unique, such as the tube-like apex of the aedeagus (Fig. <xref ref-type="fig" rid="F9">9C</xref>); few setae on apical margin of abdominal ventrite VIII in females (Fig. <xref ref-type="fig" rid="F9">9E</xref>); and transverse gonocoxae with dense, long setae on the widely rounded apical margin (Fig. <xref ref-type="fig" rid="F9">9G</xref>).</p></tp:treatment-sec><tp:treatment-sec sec-type="redescription" id="SECID0EFSBG"><title>Redescription.</title><p>Length 2.8–3.2 mm, width 2.1–2.4 mm. Color (Fig. <xref ref-type="fig" rid="F8">8A–C</xref>) blackish brown, elytron with one transverse orange area at basal 1/3, and narrowed towards suture; tarsi and front tibiae yellow; antennae dark brown but seven basal antennomeres yellow. Pronotum broad, convex, lateral margin narrowly explanate; 2.0–2.1 × wider than long, disc with dense coarse punctures; lateral margin rounded, anterior margin strongly concave, posterior margin moderately convex. Elytra elongate oval, 1.2 × longer than wide, disc with confused, dense, coarse punctures.</p><fig id="F8" position="float" orientation="portrait"><object-id xmlns:xlink="http://www.w3.org/1999/xlink" content-type="doi" xlink:type="simple">10.3897/zookeys.1215.134871.figure8</object-id><object-id xmlns:xlink="http://www.w3.org/1999/xlink" content-type="arpha" xlink:type="simple">5C407190-7805-5FB5-9088-18B0C9959B4E</object-id><label>Figure 8.</label><caption><p>Habitus of <italic><tp:taxon-name><tp:taxon-name-part taxon-name-part-type="genus" reg="Argopistes">Argopistes</tp:taxon-name-part></tp:taxon-name></italic> species <bold>A</bold><italic><tp:taxon-name><tp:taxon-name-part taxon-name-part-type="genus" reg="Argopistes">A.</tp:taxon-name-part><tp:taxon-name-part taxon-name-part-type="species" reg="tsekooni">tsekooni</tp:taxon-name-part></tp:taxon-name></italic> Chen, male, dorsal view <bold>B</bold> ditto, ventral view <bold>C</bold> ditto, lateral view <bold>D</bold><italic><tp:taxon-name><tp:taxon-name-part taxon-name-part-type="genus" reg="Argopistes">A.</tp:taxon-name-part><tp:taxon-name-part taxon-name-part-type="species" reg="unicolor">unicolor</tp:taxon-name-part></tp:taxon-name></italic> Jacoby, female, dorsal view <bold>E</bold> ditto, ventral view <bold>F</bold> ditto, lateral view.</p></caption><graphic xmlns:xlink="http://www.w3.org/1999/xlink" xlink:href="zookeys-1215-151_article-134871__-g008.jpg" position="float" orientation="portrait" xlink:type="simple" id="oo_1154067.jpg"><uri content-type="original_file" xlink:type="simple">https://binary.pensoft.net/fig/1154067</uri></graphic></fig><fig id="F9" position="float" orientation="portrait"><object-id xmlns:xlink="http://www.w3.org/1999/xlink" content-type="doi" xlink:type="simple">10.3897/zookeys.1215.134871.figure9</object-id><object-id xmlns:xlink="http://www.w3.org/1999/xlink" content-type="arpha" xlink:type="simple">7A3184B0-F5E2-5BCD-A62F-CF636F999D6A</object-id><label>Figure 9.</label><caption><p><italic><tp:taxon-name><tp:taxon-name-part taxon-name-part-type="genus" reg="Argopistes">Argopistes</tp:taxon-name-part><tp:taxon-name-part taxon-name-part-type="species" reg="tsekooni">tsekooni</tp:taxon-name-part></tp:taxon-name></italic> Chen <bold>A</bold> antenna, male <bold>B</bold> antenna, female <bold>C</bold> aedeagus, dorsal view <bold>D</bold> aedeagus, lateral view <bold>E</bold> abdominal ventrite VIII, female <bold>F</bold> spermatheca <bold>G</bold> gonocoxae.</p></caption><graphic xmlns:xlink="http://www.w3.org/1999/xlink" xlink:href="zookeys-1215-151_article-134871__-g009.jpg" position="float" orientation="portrait" xlink:type="simple" id="oo_1154068.jpg"><uri content-type="original_file" xlink:type="simple">https://binary.pensoft.net/fig/1154068</uri></graphic></fig><p><bold>Male.</bold> Antenna filiform (Fig. <xref ref-type="fig" rid="F9">9A</xref>), antennomere I much longer than others, approximate ratios of length of antennomeres I–XI 1.0: 0.4: 0.3: 0.5: 0.5: 0.5: 0.5: 0.5: 0.5: 0.5: 0.7; approximate ratios of length to width of antennomeres I–XI 3.1: 1.8: 2.0: 2.5: 2.3: 1.9: 1.8: 2.1: 2.1: 2.2: 2.9. Aedeagus (Fig. <xref ref-type="fig" rid="F9">9C, D</xref>) gradually widened from basal 1/9–1/2, then gradually narrowed to basal 1/2, strongly widened posterior–basal 1/2; anterior opening large, ~ 0.39 as long as aedeagus, from apex to apical 2/5; tectum composed of one pair of sclerotized processes, long, ~ 0.85 as long as anterior opening, wide and slightly curved from basal 2/4 to apex in lateral view, recurved near apex; endophallic sclerite laterally flattened, with base twisted.</p><p><bold>Female.</bold> Antenna (Fig. <xref ref-type="fig" rid="F9">9B</xref>) similar to males, but antennomeres VII–X wider, ratios of length of antennomeres I–XI 1.0: 0.4: 0.3: 0.4: 0.4: 0.4: 0.4: 0.4: 0.4: 0.4: 0.6; ratios of length to width of antennomeres I–XI 3.8: 1.8: 2.0: 1.8: 1.9: 1.9: 1.6: 1.5: 1.5: 1.5: 2.4. Ventrite VIII (Fig. <xref ref-type="fig" rid="F9">9E</xref>) weakly sclerotized, only part of apical margin well sclerotized, with several setae along apical margin, spiculum long and base wider. Spermathecal receptaculum (Fig. <xref ref-type="fig" rid="F9">9F</xref>) longer than pump, moderately swollen, curved in lateral view; pump emarginated at inner side of base; spermathecal duct with long basal part, ramus truncate. Gonocoxae (Fig. <xref ref-type="fig" rid="F9">9G</xref>) wide and separated, base membranous, each gonocoxa asymmetric, apically narrowed from near base, with sparse setae along apical areas, setae longer at apical 1/2.</p></tp:treatment-sec><tp:treatment-sec sec-type="Color variation" id="SECID0ELWBG"><title>Color variation.</title><p>One male has a black body and lacks transparent spots on elytra. Another male has an entire yellowish-brown body.</p></tp:treatment-sec><tp:treatment-sec sec-type="host" id="SECID0EQWBG"><title>Host plants.</title><p><tp:taxon-name><tp:taxon-name-part taxon-name-part-type="family">Oleaceae</tp:taxon-name-part></tp:taxon-name>: <italic><tp:taxon-name><tp:taxon-name-part taxon-name-part-type="genus" reg="Ligustrum">Ligustrum</tp:taxon-name-part><tp:taxon-name-part taxon-name-part-type="species" reg="obtusifolium">obtusifolium</tp:taxon-name-part></tp:taxon-name></italic> (Chûjô &amp; Kimoto, 1961); <italic><tp:taxon-name><tp:taxon-name-part taxon-name-part-type="genus" reg="Syringa">Syringa</tp:taxon-name-part><tp:taxon-name-part taxon-name-part-type="species" reg="oblata">oblata</tp:taxon-name-part></tp:taxon-name></italic> Lindl., <italic><tp:taxon-name><tp:taxon-name-part taxon-name-part-type="genus" reg="Ligustrum">L.</tp:taxon-name-part><tp:taxon-name-part taxon-name-part-type="species" reg="japonicum">japonicum</tp:taxon-name-part></tp:taxon-name></italic>, <italic><tp:taxon-name><tp:taxon-name-part taxon-name-part-type="genus" reg="Ligustrum">L.</tp:taxon-name-part><tp:taxon-name-part taxon-name-part-type="species" reg="licidum">licidum</tp:taxon-name-part></tp:taxon-name></italic>, and <italic><tp:taxon-name><tp:taxon-name-part taxon-name-part-type="genus" reg="Ligustrum">L.</tp:taxon-name-part><tp:taxon-name-part taxon-name-part-type="species" reg="sinense">sinense</tp:taxon-name-part></tp:taxon-name></italic> (<xref ref-type="bibr" rid="B43">Zhang et al. 2008b</xref>).</p></tp:treatment-sec><tp:treatment-sec sec-type="biology" id="SECID0EWYBG"><title>Biology.</title><p>The biology and life history of <italic><tp:taxon-name><tp:taxon-name-part taxon-name-part-type="genus" reg="Argopistes">A.</tp:taxon-name-part><tp:taxon-name-part taxon-name-part-type="species" reg="tsekooni">tsekooni</tp:taxon-name-part></tp:taxon-name></italic> were studied under laboratory and outdoor conditions in Huangshan City of Anhui Province, China (<xref ref-type="bibr" rid="B44">Zhang et al. 2009</xref>). <italic><tp:taxon-name><tp:taxon-name-part taxon-name-part-type="genus" reg="Argopistes">Argopistes</tp:taxon-name-part><tp:taxon-name-part taxon-name-part-type="species" reg="tsekooni">tsekooni</tp:taxon-name-part></tp:taxon-name></italic> overwintered as adults and had three overlapping generations in Anhui Province.</p></tp:treatment-sec><tp:treatment-sec sec-type="distribution" id="SECID0EWZBG"><title>Distribution.</title><p>China, Japan (Honshu, Kyushu, the Goto Isls., Hirado-jima Is.Tsushima Is.), North Korea, South Korea.</p></tp:treatment-sec><ref-list><ref id="B12"><mixed-citation xmlns:xlink="http://www.w3.org/1999/xlink" xlink:type="simple"><person-group><name name-style="western"><surname>Csiki</surname><given-names>E</given-names></name></person-group> (<year>1940</year>) <article-title>[new name. In: Heikertinger F, Csiki E: Pars 169.] <tp:taxon-name><tp:taxon-name-part taxon-name-part-type="family">Chrysomelidae</tp:taxon-name-part></tp:taxon-name>: <tp:taxon-name><tp:taxon-name-part taxon-name-part-type="subfamily">Halticinae</tp:taxon-name-part></tp:taxon-name>.</article-title> In: <person-group><name name-style="western"><surname>Schenkling</surname><given-names>S</given-names></name></person-group> (<role>Ed.</role>) <issue-title>Coleopterorum Catalogus.</issue-title><source>W. Junk, s-Gravenhage</source>, <fpage>337</fpage>–<lpage>635</lpage>.</mixed-citation></ref><ref id="B11"><mixed-citation xmlns:xlink="http://www.w3.org/1999/xlink" xlink:type="simple"><person-group><name name-style="western"><surname>Chûjô</surname><given-names>M</given-names></name><name name-style="western"><surname>Kimoto</surname><given-names>S</given-names></name></person-group> (<year>1961</year>) <article-title>Systematic catalog of Japanese <tp:taxon-name><tp:taxon-name-part taxon-name-part-type="family">Chrysomelidae</tp:taxon-name-part></tp:taxon-name>.</article-title><source>Pacific Insects</source><volume>3</volume>: <fpage>117</fpage>–<lpage>202</lpage>.</mixed-citation></ref><ref id="B14"><mixed-citation xmlns:xlink="http://www.w3.org/1999/xlink" xlink:type="simple"><person-group><name name-style="western"><surname>Gressitt</surname><given-names>JL</given-names></name><name name-style="western"><surname>Kimoto</surname><given-names>S</given-names></name></person-group> (<year>1963</year>) The <tp:taxon-name><tp:taxon-name-part taxon-name-part-type="family">Chrysomelidae</tp:taxon-name-part></tp:taxon-name> of China and Korea, Part 2. Pacific Insects Monograph 1B: 301–1026.</mixed-citation></ref><ref id="B32"><mixed-citation xmlns:xlink="http://www.w3.org/1999/xlink" xlink:type="simple"><person-group><name name-style="western"><surname>Kimoto</surname><given-names>S</given-names></name></person-group> (<year>1965</year>) <article-title>The <tp:taxon-name><tp:taxon-name-part taxon-name-part-type="family">Chrysomelidae</tp:taxon-name-part></tp:taxon-name> of Japan and the Ryukyu Islands. IX. Subfamily <tp:taxon-name><tp:taxon-name-part taxon-name-part-type="subfamily">Alticinae</tp:taxon-name-part></tp:taxon-name> II.</article-title><source>Journal of the Faculty of Agriculture, Kyushu University</source><volume>13</volume>: <fpage>431</fpage>–<lpage>459</lpage>. <ext-link xlink:href="10.5109/22730" ext-link-type="doi" xlink:type="simple">https://doi.org/10.5109/22730</ext-link></mixed-citation></ref><ref id="B33"><mixed-citation xmlns:xlink="http://www.w3.org/1999/xlink" xlink:type="simple"><person-group><name name-style="western"><surname>Lee</surname><given-names>JE</given-names></name><name name-style="western"><surname>An</surname><given-names>SL</given-names></name></person-group> (<year>2001</year>) <source>Family <tp:taxon-name><tp:taxon-name-part taxon-name-part-type="family">Chrysomelidae</tp:taxon-name-part></tp:taxon-name>. Economic Insects of Kore 14. <tp:taxon-name><tp:taxon-name-part taxon-name-part-type="class">Insecta</tp:taxon-name-part></tp:taxon-name> Koreana Supplement 21.</source><publisher-name>National Institute of Agricultural Science and Technology</publisher-name>, <publisher-loc>Suwon</publisher-loc>, <size units="page">231 pp</size>.</mixed-citation></ref><ref id="B34"><mixed-citation xmlns:xlink="http://www.w3.org/1999/xlink" xlink:type="simple"><person-group><name name-style="western"><surname>Lee</surname><given-names>JE</given-names></name><name name-style="western"><surname>Cho</surname><given-names>HW</given-names></name></person-group> (<year>2006</year>) <source>Leaf beetles in the crops (<tp:taxon-name><tp:taxon-name-part taxon-name-part-type="order">Coleoptera</tp:taxon-name-part></tp:taxon-name>: <tp:taxon-name><tp:taxon-name-part taxon-name-part-type="family">Chrysomelidae</tp:taxon-name-part></tp:taxon-name>). Economic Insects of Korea 27. <tp:taxon-name><tp:taxon-name-part taxon-name-part-type="class">Insecta</tp:taxon-name-part></tp:taxon-name> Koreana Supplement 34.</source><publisher-name>National Institute of Agricultural Science and Technology</publisher-name>, <publisher-loc>Suwon</publisher-loc>, <size units="page">130 pp</size>.</mixed-citation></ref><ref id="B7"><mixed-citation xmlns:xlink="http://www.w3.org/1999/xlink" xlink:type="simple"><person-group><name name-style="western"><surname>Cho</surname><given-names>HW</given-names></name><name name-style="western"><surname>An</surname><given-names>SL</given-names></name></person-group> (<year>2020</year>) <article-title>An annotated list of leaf beetles (<tp:taxon-name><tp:taxon-name-part taxon-name-part-type="order">Coleoptera</tp:taxon-name-part></tp:taxon-name>: <tp:taxon-name><tp:taxon-name-part taxon-name-part-type="family">Chrysomelidae</tp:taxon-name-part></tp:taxon-name>) of Korea, with comments and new records.</article-title><source>Far Eastern Entomologist</source><volume>404</volume>: <fpage>1</fpage>–<lpage>36</lpage>. <ext-link xlink:href="10.25221/fee.404.1" ext-link-type="doi" xlink:type="simple">https://doi.org/10.25221/fee.404.1</ext-link></mixed-citation></ref><ref id="B41"><mixed-citation xmlns:xlink="http://www.w3.org/1999/xlink" xlink:type="simple"><person-group><name name-style="western"><surname>Won</surname><given-names>MH</given-names></name><name name-style="western"><surname>Choi</surname><given-names>JW</given-names></name><name name-style="western"><surname>Bang</surname><given-names>WJ</given-names></name><name name-style="western"><surname>Lee</surname><given-names>DY</given-names></name><name name-style="western"><surname>Moon</surname><given-names>MK</given-names></name><name name-style="western"><surname>Kim</surname><given-names>YK</given-names></name><name name-style="western"><surname>Kim</surname><given-names>DG</given-names></name><name name-style="western"><surname>Kim</surname><given-names>DY</given-names></name><name name-style="western"><surname>Suh</surname><given-names>SJ</given-names></name><name name-style="western"><surname>Choi</surname><given-names>KS</given-names></name></person-group> (<year>2023</year>) Insect fauna including unrecorded species in Ulleungdo, South Korea. Biodiversity Data Journal 11: e100783. <ext-link xlink:href="10.3897/BDJ.11.e100783" ext-link-type="doi" xlink:type="simple">https://doi.org/10.3897/BDJ.11.e100783</ext-link></mixed-citation></ref><ref id="B1"><mixed-citation xmlns:xlink="http://www.w3.org/1999/xlink" xlink:type="simple"><person-group><name name-style="western"><surname>Baly</surname><given-names>JS</given-names></name></person-group> (<year>1874</year>) <article-title>VI. Catalogue of the phytophagous <tp:taxon-name><tp:taxon-name-part taxon-name-part-type="order">Coleoptera</tp:taxon-name-part></tp:taxon-name> of Japan, with descriptions of the species new to science.</article-title><source>Transactions of the Entomological Society of London</source><volume>1874</volume>: <fpage>161</fpage>–<lpage>217</lpage>. <ext-link xlink:href="10.1111/j.1365-2311.1874.tb00164.x" ext-link-type="doi" xlink:type="simple">https://doi.org/10.1111/j.1365-2311.1874.tb00164.x</ext-link></mixed-citation></ref><ref id="B43"><mixed-citation xmlns:xlink="http://www.w3.org/1999/xlink" xlink:type="simple"><person-group><name name-style="western"><surname>Zhang</surname><given-names>Y</given-names></name><name name-style="western"><surname>Hanula</surname><given-names>J</given-names></name><name name-style="western"><surname>Sun</surname><given-names>J</given-names></name></person-group> (<year>2008b</year>) Host specificity of <italic><tp:taxon-name><tp:taxon-name-part taxon-name-part-type="genus">Argopistes</tp:taxon-name-part><tp:taxon-name-part taxon-name-part-type="species">tsekooni</tp:taxon-name-part></tp:taxon-name></italic> (<tp:taxon-name><tp:taxon-name-part taxon-name-part-type="order">Coleoptera</tp:taxon-name-part></tp:taxon-name>, <tp:taxon-name><tp:taxon-name-part taxon-name-part-type="family">Chrysomelidae</tp:taxon-name-part></tp:taxon-name>), a potential biological control agent of Chinese privet. Journal of Economic Entomology 101(4): 1146–1151. <ext-link xlink:href="10.1603/0022-0493(2008)101%5B1146:HSOATC%5D2.0.CO;2" ext-link-type="doi" xlink:type="simple">https://doi.org/10.1603/0022-0493(2008)101[1146:HSOATC]2.0.CO;2</ext-link></mixed-citation></ref><ref id="B44"><mixed-citation xmlns:xlink="http://www.w3.org/1999/xlink" xlink:type="simple"><person-group><name name-style="western"><surname>Zhang</surname><given-names>Y</given-names></name><name name-style="western"><surname>Sun</surname><given-names>J</given-names></name><name name-style="western"><surname>Hanula</surname><given-names>J</given-names></name></person-group> (<year>2009</year>) <article-title>Biology and life history of <italic><tp:taxon-name><tp:taxon-name-part taxon-name-part-type="genus">Argopistes</tp:taxon-name-part><tp:taxon-name-part taxon-name-part-type="species">tsekooni</tp:taxon-name-part></tp:taxon-name></italic> (<tp:taxon-name><tp:taxon-name-part taxon-name-part-type="order">Coleoptera</tp:taxon-name-part></tp:taxon-name>: <tp:taxon-name><tp:taxon-name-part taxon-name-part-type="family">Chrysomelidae</tp:taxon-name-part></tp:taxon-name>) in China, a promising biological control agent of Chinese privet.</article-title><source>Annals of the Entomological Society of America</source><volume>102</volume>: <fpage>508</fpage>–<lpage>516</lpage>. <ext-link xlink:href="10.1603/008.102.0322" ext-link-type="doi" xlink:type="simple">https://doi.org/10.1603/008.102.0322</ext-link></mixed-citation></ref></ref-list></tp:taxon-treatment>
