# Supplementary material for: ﻿The genus Argopistes Motschulsky from Japan and Taiwan, with descriptions of three new species from Taiwan (Coleoptera, Chrysomelidae, Galerucinae, Alticini)
Source: Zookeys. 2024 Oct 15;1215:151–83. doi: 10.3897/zookeys.1215.134871 (PMC11496828; doi:10.3897/zookeys.1215.134871)
Supplement: XML Treatment for Argopistes unicolor [file zookeys.1215.134871-treatment4.xml]

<!DOCTYPE tp:taxon-treatment
  PUBLIC "-//TaxonX//DTD Taxonomic Treatment Publishing DTD v0 20100105//EN" "tax-treatment-NSO.dtd">
<tp:taxon-treatment xmlns:tp="http://www.plazi.org/taxpub"><tp:treatment-meta><kwd-group><label>Taxon classification</label><kwd>
              <named-content content-type="kingdom">Animalia</named-content>
            </kwd><kwd>
              <named-content content-type="order">Coleoptera</named-content>
            </kwd><kwd>
              <named-content content-type="family">Chrysomelidae</named-content>
            </kwd></kwd-group><mixed-citation publication-type="journal"><person-group><name><surname>Lee</surname><given-names>Chi-Feng</given-names></name><name><surname>Chiang</surname><given-names>Ming-Yao</given-names></name><name><surname>Suenaga</surname><given-names>Haruki</given-names></name></person-group><article-title>﻿The genus <italic><tp:taxon-name><tp:taxon-name-part taxon-name-part-type="genus" reg="Argopistes">Argopistes</tp:taxon-name-part></tp:taxon-name></italic> Motschulsky from Japan and Taiwan, with descriptions of three new species from Taiwan (<tp:taxon-name><tp:taxon-name-part taxon-name-part-type="order">Coleoptera</tp:taxon-name-part></tp:taxon-name>, <tp:taxon-name><tp:taxon-name-part taxon-name-part-type="family">Chrysomelidae</tp:taxon-name-part></tp:taxon-name>, <tp:taxon-name><tp:taxon-name-part taxon-name-part-type="subfamily">Galerucinae</tp:taxon-name-part></tp:taxon-name>, <tp:taxon-name><tp:taxon-name-part taxon-name-part-type="tribe">Alticini</tp:taxon-name-part></tp:taxon-name>)</article-title><source>Zookeys</source><day>15</day><month>10</month><year>2024</year><volume>1215</volume><fpage>151</fpage><lpage>183</lpage><pub-id pub-id-type="doi">10.3897/zookeys.1215.134871</pub-id></mixed-citation></tp:treatment-meta><tp:nomenclature><label>﻿</label><tp:taxon-name>
            <object-id xmlns:xlink="http://www.w3.org/1999/xlink" content-type="arpha" xlink:type="simple">4DC625D6-15FE-50CE-B9F7-AA0871B5A9FC</object-id>
            <tp:taxon-name-part taxon-name-part-type="genus" reg="Argopistes">Argopistes</tp:taxon-name-part>
            <tp:taxon-name-part taxon-name-part-type="species" reg="unicolor">unicolor</tp:taxon-name-part>
          </tp:taxon-name><tp:taxon-authority>Jacoby, 1885</tp:taxon-authority><xref ref-type="fig" rid="F8">Figs 8D–F</xref><xref ref-type="fig" rid="F10">, 10</xref><tp:nomenclature-citation-list><tp:nomenclature-citation><tp:taxon-name>
                <tp:taxon-name-part taxon-name-part-type="genus" reg="Argopistes">Argopistes</tp:taxon-name-part>
                <tp:taxon-name-part taxon-name-part-type="species" reg="unicolor">unicolor</tp:taxon-name-part>
              </tp:taxon-name><comment>Jacoby, 1885: 738 (Japan: Yuyama); <xref ref-type="bibr" rid="B10">Chûjô 1936</xref>: 109 (catalogue); <xref ref-type="bibr" rid="B12">Csiki 1940</xref>: 524 (catalogue); <xref ref-type="bibr" rid="B11">Chûjô and Kimoto 1961</xref>: 174 (catalogue); <xref ref-type="bibr" rid="B32">Kimoto 1965</xref>: 438 (redescription); Takizawa, 2012: 38 (faunistics).</comment></tp:nomenclature-citation></tp:nomenclature-citation-list></tp:nomenclature><tp:treatment-sec sec-type="type material" id="SECID0EG3BG"><title>Type material examined.</title><p><bold><italic>Lectotype</italic></bold> • ♂ (here designated, <named-content xmlns:xlink="http://www.w3.org/1999/xlink" content-type="dwc:institutional_code" xlink:title="The Natural History Museum, London" xlink:href="http://grbio.org/institution/natural-history-museum-london" xlink:type="simple">NHMUK</named-content>): “(aedeagus glued on the transparent card) // Yuyama / 10.V.-14.V.81. [p, w] // Japan / G. Lewis. / 1910-320 [p, w] // Type / H.T. [p, w, circle label with red border] // Argopistes / unicolor. Jac. [h, b] // Argopistes unicolor JACOBY, / LECTOTYPUS 1885 / J. Král m. dit 1969! [h, w] // lecto- / typus [p, r]”. <bold><italic>Paralectotype</italic>.</bold> • 1♂ (<named-content xmlns:xlink="http://www.w3.org/1999/xlink" content-type="dwc:institutional_code" xlink:title="Applied Zoology Division, Taiwan Agricultural Research Institute" xlink:href="http://grbio.org/institution/taiwan-agricultural-research-institute" xlink:type="simple">TARI</named-content>): “Yuyama [h] / Japan [p] / 10.V.1881 [h] / Col. G. LEWIS [p, w] // Argopistes / unicolor Jac. [h] / Det. T. Shiraki [p, w] // Co / Type [p, w, circle label with yellow letters and border] // Argopistes / unicolor Jacoby [h] // DET. M. CHUJO [p, w] // 1527 [p, w]”.</p></tp:treatment-sec><tp:treatment-sec sec-type="material" id="SECID0EU5BG"><title>Additional material examined.</title><p><bold>Japan.</bold> Kyushu. Nagasaki: • 3♂, 3♀ (<named-content xmlns:xlink="http://www.w3.org/1999/xlink" content-type="dwc:institutional_code" xlink:title="The Laboratory for Systematic Entomology, Hokkaido University" xlink:href="http://grbio.org/institution/hokkaido-university" xlink:type="simple">SEHU</named-content>), Shimbara-shi, Senbuki, 8.V.1984, leg. S. Imsaka; • 2♂, 2♀ (<abbrev xmlns:xlink="http://www.w3.org/1999/xlink" xlink:title="Private Collection of Haruki Suenaga" id="ABBRID0EA6BG" xlink:type="simple">HAPC</abbrev>), same but with “Senfujiki”, collected on <italic><tp:taxon-name><tp:taxon-name-part taxon-name-part-type="genus" reg="Ligustrum">Ligustrum</tp:taxon-name-part><tp:taxon-name-part taxon-name-part-type="species" reg="japonicum">japonicum</tp:taxon-name-part></tp:taxon-name></italic>.</p></tp:treatment-sec><tp:treatment-sec sec-type="diagnosis" id="SECID0EP6BG"><title>Diagnosis.</title><p>Adults of <italic><tp:taxon-name><tp:taxon-name-part taxon-name-part-type="genus" reg="Argopistes">A.</tp:taxon-name-part><tp:taxon-name-part taxon-name-part-type="species" reg="unicolor">unicolor</tp:taxon-name-part></tp:taxon-name></italic> are recognized easily by their small body sizes (&lt; 3.5 mm; &gt; 3.5 mm in others except <italic><tp:taxon-name><tp:taxon-name-part taxon-name-part-type="genus" reg="Argopistes">A.</tp:taxon-name-part><tp:taxon-name-part taxon-name-part-type="species" reg="tsekooni">tsekooni</tp:taxon-name-part></tp:taxon-name></italic>), black antenna with three basal antennomeres paler (entirely yellowish-brown antennae in others except <italic><tp:taxon-name><tp:taxon-name-part taxon-name-part-type="genus" reg="Argopistes">A.</tp:taxon-name-part><tp:taxon-name-part taxon-name-part-type="species" reg="tsekooni">tsekooni</tp:taxon-name-part></tp:taxon-name></italic> with five dark apical antennomeres), and the entirely black elytra. Additionally, most genitalic characters are unique, including strongly curved aedeagus in lateral view (Fig. <xref ref-type="fig" rid="F10">10E</xref>), and anterior opening from apex to middle (Fig. <xref ref-type="fig" rid="F10">10C</xref>); straight apical margin of abdominal ventrite VIII in females (Fig. <xref ref-type="fig" rid="F10">10F</xref>) with setae reduced at medial area (other species with straight margin of abdominal ventrite VIII in female always with setae on median area); and longitudinally square gonocoxae (Fig. <xref ref-type="fig" rid="F10">10H</xref>).</p><fig id="F10" position="float" orientation="portrait"><object-id xmlns:xlink="http://www.w3.org/1999/xlink" content-type="doi" xlink:type="simple">10.3897/zookeys.1215.134871.figure10</object-id><object-id xmlns:xlink="http://www.w3.org/1999/xlink" content-type="arpha" xlink:type="simple">EB5441B3-51F7-570C-B31E-D6F39B5C6A26</object-id><label>Figure 10.</label><caption><p><italic><tp:taxon-name><tp:taxon-name-part taxon-name-part-type="genus" reg="Argopistes">Argopistes</tp:taxon-name-part><tp:taxon-name-part taxon-name-part-type="species" reg="unicolor">unicolor</tp:taxon-name-part></tp:taxon-name></italic> Jacoby <bold>A</bold> antenna, male <bold>B</bold> antenna, female <bold>C</bold> apex of aedeagus, front view <bold>D</bold> base of aedeagus, dorsal view <bold>E</bold> aedeagus, lateral view <bold>F</bold> abdominal ventrite VIII, female <bold>G</bold> spermatheca <bold>H</bold> gonocoxae.</p></caption><graphic xmlns:xlink="http://www.w3.org/1999/xlink" xlink:href="zookeys-1215-151_article-134871__-g010.jpg" position="float" orientation="portrait" xlink:type="simple" id="oo_1154069.jpg"><uri content-type="original_file" xlink:type="simple">https://binary.pensoft.net/fig/1154069</uri></graphic></fig></tp:treatment-sec><tp:treatment-sec sec-type="redescription" id="SECID0EPCAI"><title>Redescription.</title><p>Length 3.2–3.4 mm, width 2.3–2.5 mm. Color (Fig. <xref ref-type="fig" rid="F8">8D–F</xref>) black; legs and mouthparts dark brown; antenna black but three basal antennomeres dark brown; abdominal ventrites yellowish brown but medially darkened. Pronotum broad, convex, lateral margins narrowly explanate; 1.9–2.0 × wider than long, disc with dense coarse punctures; lateral margin rounded, anterior margin strongly concave, posterior margin moderately convex. Elytra broadly oval, 1.1 × longer than wide, disc with coarse punctures arranged into longitudinal striae, and with fine punctures between striae.</p><p><bold>Male.</bold> Antenna filiform (Fig. <xref ref-type="fig" rid="F10">10A</xref>), antennomere I much longer than others, approximate ratios of length of antennomeres I–XI 1.0: 0.4: 0.3: 0.4: 0.4: 0.4: 0.4: 0.4: 0.4: 0.5: 0.7; approximate ratio of length to width of antennomeres I–XI 3.8: 1.8: 1.8: 2.0: 1.8: 1.6: 1.6: 1.7: 1.5: 1.6: 2.7. Aedeagus (Fig. <xref ref-type="fig" rid="F10">10C–E</xref>) widest at apical 1/4, slightly narrowed at middle, apically narrowed from apical 1/4, apex broadly rounded; anterior opening large, ~ 0.45 as long as aedeagus, from apex to middle; tectum composed of one pair of sclerotized processes, long, ~ 0.78 as long as anterior opening, paired processes with apices recurved in lateral view; endophallic sclerite laterally flattened, with one pair of long apical processes.</p><p><bold>Female.</bold> Antenna (Fig. <xref ref-type="fig" rid="F10">10B</xref>) similar to males, ratios of length of antennomeres I–XI 1.0: 0.4: 0.3: 0.3: 0.4: 0.3: 0.4: 0.4: 0.4: 0.4: 0.6; ratios of length to width of antennomeres III–XI 3.4: 1.9: 1.9: 1.9: 1.7: 1.5: 1.6: 1.7: 1.5: 1.6: 2.4. Ventrite VIII (Fig. <xref ref-type="fig" rid="F10">10F</xref>) weakly sclerotized, T-shaped, with several pairs of setae along apical margin, spiculum long. Spermathecal receptaculum (Fig. <xref ref-type="fig" rid="F10">10G</xref>) longer and wider than pump, moderately swollen; pump emarginate at inner side of base; spermathecal duct with long basal part, ramus rounded. Gonocoxae (Fig. <xref ref-type="fig" rid="F10">10H</xref>) wide and separated, base membranous, each gonocoxa subquadrate, with sparse setae along apical areas.</p></tp:treatment-sec><tp:treatment-sec sec-type="Color variation" id="SECID0EZDAI"><title>Color variation.</title><p>One male has a black body and lacks transparent spots on the elytra. Another male has an entire yellowish-brown body.</p></tp:treatment-sec><tp:treatment-sec sec-type="host" id="SECID0E5DAI"><title>Host plants.</title><p><tp:taxon-name><tp:taxon-name-part taxon-name-part-type="family">Oleaceae</tp:taxon-name-part></tp:taxon-name>: <italic><tp:taxon-name><tp:taxon-name-part taxon-name-part-type="genus" reg="Osmanthus">Osmanthus</tp:taxon-name-part><tp:taxon-name-part taxon-name-part-type="species" reg="heterophyllus">heterophyllus</tp:taxon-name-part></tp:taxon-name></italic> (= <italic><tp:taxon-name><tp:taxon-name-part taxon-name-part-type="genus" reg="Olea">Olea</tp:taxon-name-part><tp:taxon-name-part taxon-name-part-type="species" reg="ilicifolia">ilicifolia</tp:taxon-name-part></tp:taxon-name></italic> Hassk.) (<xref ref-type="bibr" rid="B11">Chûjô and Kimoto 1961</xref>), <italic><tp:taxon-name><tp:taxon-name-part taxon-name-part-type="genus" reg="Ligustrum">Ligustrum</tp:taxon-name-part><tp:taxon-name-part taxon-name-part-type="species" reg="japonicum">japonicum</tp:taxon-name-part></tp:taxon-name></italic> (based on collecting data).</p></tp:treatment-sec><tp:treatment-sec sec-type="biology" id="SECID0EOFAI"><title>Biology.</title><p>Unknown.</p></tp:treatment-sec><tp:treatment-sec sec-type="distribution" id="SECID0ETFAI"><title>Distribution.</title><p>Japan (Honshu, Kyushu, Hirado-jima Is.).</p></tp:treatment-sec><tp:treatment-sec><!--Section generated to contain objects referenced in tp:taxon-treatment.--><fig id="F8" position="float" orientation="portrait"><object-id xmlns:xlink="http://www.w3.org/1999/xlink" content-type="doi" xlink:type="simple">10.3897/zookeys.1215.134871.figure8</object-id><object-id xmlns:xlink="http://www.w3.org/1999/xlink" content-type="arpha" xlink:type="simple">5C407190-7805-5FB5-9088-18B0C9959B4E</object-id><label>Figure 8.</label><caption><p>Habitus of <italic><tp:taxon-name><tp:taxon-name-part taxon-name-part-type="genus" reg="Argopistes">Argopistes</tp:taxon-name-part></tp:taxon-name></italic> species <bold>A</bold><italic><tp:taxon-name><tp:taxon-name-part taxon-name-part-type="genus" reg="Argopistes">A.</tp:taxon-name-part><tp:taxon-name-part taxon-name-part-type="species" reg="tsekooni">tsekooni</tp:taxon-name-part></tp:taxon-name></italic> Chen, male, dorsal view <bold>B</bold> ditto, ventral view <bold>C</bold> ditto, lateral view <bold>D</bold><italic><tp:taxon-name><tp:taxon-name-part taxon-name-part-type="genus" reg="Argopistes">A.</tp:taxon-name-part><tp:taxon-name-part taxon-name-part-type="species" reg="unicolor">unicolor</tp:taxon-name-part></tp:taxon-name></italic> Jacoby, female, dorsal view <bold>E</bold> ditto, ventral view <bold>F</bold> ditto, lateral view.</p></caption><graphic xmlns:xlink="http://www.w3.org/1999/xlink" xlink:href="zookeys-1215-151_article-134871__-g008.jpg" position="float" orientation="portrait" xlink:type="simple" id="oo_1154067.jpg"><uri content-type="original_file" xlink:type="simple">https://binary.pensoft.net/fig/1154067</uri></graphic></fig></tp:treatment-sec><ref-list><ref id="B10"><mixed-citation xmlns:xlink="http://www.w3.org/1999/xlink" xlink:type="simple"><person-group><name name-style="western"><surname>Chûjô</surname><given-names>M</given-names></name></person-group> (<year>1936</year>) <article-title>Studies on the <tp:taxon-name><tp:taxon-name-part taxon-name-part-type="family">Chrysomelidae</tp:taxon-name-part></tp:taxon-name> in the Japanese Empire (VIII). Subfamily <tp:taxon-name><tp:taxon-name-part taxon-name-part-type="subfamily">Halticinae</tp:taxon-name-part></tp:taxon-name> (6).</article-title><source>Transactions of the Natural History Society of Formosa</source><volume>26</volume>: <fpage>108</fpage>–<lpage>114</lpage>.</mixed-citation></ref><ref id="B12"><mixed-citation xmlns:xlink="http://www.w3.org/1999/xlink" xlink:type="simple"><person-group><name name-style="western"><surname>Csiki</surname><given-names>E</given-names></name></person-group> (<year>1940</year>) <article-title>[new name. In: Heikertinger F, Csiki E: Pars 169.] <tp:taxon-name><tp:taxon-name-part taxon-name-part-type="family">Chrysomelidae</tp:taxon-name-part></tp:taxon-name>: <tp:taxon-name><tp:taxon-name-part taxon-name-part-type="subfamily">Halticinae</tp:taxon-name-part></tp:taxon-name>.</article-title> In: <person-group><name name-style="western"><surname>Schenkling</surname><given-names>S</given-names></name></person-group> (<role>Ed.</role>) <issue-title>Coleopterorum Catalogus.</issue-title><source>W. Junk, s-Gravenhage</source>, <fpage>337</fpage>–<lpage>635</lpage>.</mixed-citation></ref><ref id="B11"><mixed-citation xmlns:xlink="http://www.w3.org/1999/xlink" xlink:type="simple"><person-group><name name-style="western"><surname>Chûjô</surname><given-names>M</given-names></name><name name-style="western"><surname>Kimoto</surname><given-names>S</given-names></name></person-group> (<year>1961</year>) <article-title>Systematic catalog of Japanese <tp:taxon-name><tp:taxon-name-part taxon-name-part-type="family">Chrysomelidae</tp:taxon-name-part></tp:taxon-name>.</article-title><source>Pacific Insects</source><volume>3</volume>: <fpage>117</fpage>–<lpage>202</lpage>.</mixed-citation></ref><ref id="B32"><mixed-citation xmlns:xlink="http://www.w3.org/1999/xlink" xlink:type="simple"><person-group><name name-style="western"><surname>Kimoto</surname><given-names>S</given-names></name></person-group> (<year>1965</year>) <article-title>The <tp:taxon-name><tp:taxon-name-part taxon-name-part-type="family">Chrysomelidae</tp:taxon-name-part></tp:taxon-name> of Japan and the Ryukyu Islands. IX. Subfamily <tp:taxon-name><tp:taxon-name-part taxon-name-part-type="subfamily">Alticinae</tp:taxon-name-part></tp:taxon-name> II.</article-title><source>Journal of the Faculty of Agriculture, Kyushu University</source><volume>13</volume>: <fpage>431</fpage>–<lpage>459</lpage>. <ext-link xlink:href="10.5109/22730" ext-link-type="doi" xlink:type="simple">https://doi.org/10.5109/22730</ext-link></mixed-citation></ref></ref-list></tp:taxon-treatment>
