# Supplementary material for: ﻿The genus Argopistes Motschulsky from Japan and Taiwan, with descriptions of three new species from Taiwan (Coleoptera, Chrysomelidae, Galerucinae, Alticini)
Source: Zookeys. 2024 Oct 15;1215:151–83. doi: 10.3897/zookeys.1215.134871 (PMC11496828; doi:10.3897/zookeys.1215.134871)
Supplement: XML Treatment for Argopistes jungchani [file zookeys.1215.134871-treatment5.xml]

<!DOCTYPE tp:taxon-treatment
  PUBLIC "-//TaxonX//DTD Taxonomic Treatment Publishing DTD v0 20100105//EN" "tax-treatment-NSO.dtd">
<tp:taxon-treatment xmlns:tp="http://www.plazi.org/taxpub"><tp:treatment-meta><kwd-group><label>Taxon classification</label><kwd>
              <named-content content-type="kingdom">Animalia</named-content>
            </kwd><kwd>
              <named-content content-type="order">Coleoptera</named-content>
            </kwd><kwd>
              <named-content content-type="family">Chrysomelidae</named-content>
            </kwd></kwd-group><mixed-citation publication-type="journal"><person-group><name><surname>Lee</surname><given-names>Chi-Feng</given-names></name><name><surname>Chiang</surname><given-names>Ming-Yao</given-names></name><name><surname>Suenaga</surname><given-names>Haruki</given-names></name></person-group><article-title>﻿The genus <italic><tp:taxon-name><tp:taxon-name-part taxon-name-part-type="genus" reg="Argopistes">Argopistes</tp:taxon-name-part></tp:taxon-name></italic> Motschulsky from Japan and Taiwan, with descriptions of three new species from Taiwan (<tp:taxon-name><tp:taxon-name-part taxon-name-part-type="order">Coleoptera</tp:taxon-name-part></tp:taxon-name>, <tp:taxon-name><tp:taxon-name-part taxon-name-part-type="family">Chrysomelidae</tp:taxon-name-part></tp:taxon-name>, <tp:taxon-name><tp:taxon-name-part taxon-name-part-type="subfamily">Galerucinae</tp:taxon-name-part></tp:taxon-name>, <tp:taxon-name><tp:taxon-name-part taxon-name-part-type="tribe">Alticini</tp:taxon-name-part></tp:taxon-name>)</article-title><source>Zookeys</source><day>15</day><month>10</month><year>2024</year><volume>1215</volume><fpage>151</fpage><lpage>183</lpage><pub-id pub-id-type="doi">10.3897/zookeys.1215.134871</pub-id></mixed-citation></tp:treatment-meta><tp:nomenclature><label>﻿</label><tp:taxon-name>
            <object-id xmlns:xlink="http://www.w3.org/1999/xlink" content-type="arpha" xlink:type="simple">57009083-7C86-5358-A6D5-8687DA1C053F</object-id>
            <tp:taxon-name-part taxon-name-part-type="genus" reg="Argopistes">Argopistes</tp:taxon-name-part>
            <tp:taxon-name-part taxon-name-part-type="species" reg="jungchani">jungchani</tp:taxon-name-part>
            <object-id xmlns:xlink="http://www.w3.org/1999/xlink" content-type="zoobank" xlink:type="simple">https://zoobank.org/313C2711-2603-4D4D-A690-8E060F85480C</object-id>
          </tp:taxon-name><tp:taxon-status xmlns:xlink="http://www.w3.org/1999/xlink" xlink:type="simple">sp. nov.</tp:taxon-status><xref ref-type="fig" rid="F11">Figs 11A, B</xref><xref ref-type="fig" rid="F12">, 12</xref></tp:nomenclature><tp:treatment-sec sec-type="type material" id="SECID0EJHAI"><title>Type material examined.</title><p><bold><italic>Holotype</italic></bold> • ♂ (<named-content xmlns:xlink="http://www.w3.org/1999/xlink" content-type="dwc:institutional_code" xlink:title="Applied Zoology Division, Taiwan Agricultural Research Institute" xlink:href="http://grbio.org/institution/taiwan-agricultural-research-institute" xlink:type="simple">TARI</named-content>). Taiwan. Pingtung: Jinshuiying (浸水營), 14.IV.2021, leg. J.-C. Chen. <bold><italic>Paratype</italic></bold> • 1♀ (<named-content xmlns:xlink="http://www.w3.org/1999/xlink" content-type="dwc:institutional_code" xlink:title="Applied Zoology Division, Taiwan Agricultural Research Institute" xlink:href="http://grbio.org/institution/taiwan-agricultural-research-institute" xlink:type="simple">TARI</named-content>), same but with “27.VI.2012”.</p></tp:treatment-sec><tp:treatment-sec sec-type="diagnosis" id="SECID0E6HAI"><title>Diagnosis.</title><p>Adults of this new species are easily recognized by their color pattern: black bodies with yellowish-brown lateral margins of pronotum and elytra; also, genitalic characters are diagnostic: tube-like apex of aedeagus similar to that of <italic><tp:taxon-name><tp:taxon-name-part taxon-name-part-type="genus" reg="Argopistes">A.</tp:taxon-name-part><tp:taxon-name-part taxon-name-part-type="species" reg="tsekooni">tsekooni</tp:taxon-name-part></tp:taxon-name></italic> but parallel-sided from near apex to middle (Fig. <xref ref-type="fig" rid="F12">12C</xref>) (apically narrowed from near apex to middle (Fig. <xref ref-type="fig" rid="F9">9C</xref>) in <italic><tp:taxon-name><tp:taxon-name-part taxon-name-part-type="genus" reg="Argopistes">A.</tp:taxon-name-part><tp:taxon-name-part taxon-name-part-type="species" reg="tsekooni">tsekooni</tp:taxon-name-part></tp:taxon-name></italic>), paired elongate tectum small, 0.76 as long as anterior opening (Fig. <xref ref-type="fig" rid="F12">12C</xref>) (paired elongate tectum long, 0.85 as long as anterior opening (Fig. <xref ref-type="fig" rid="F9">9C</xref>) in <italic><tp:taxon-name><tp:taxon-name-part taxon-name-part-type="genus" reg="Argopistes">A.</tp:taxon-name-part><tp:taxon-name-part taxon-name-part-type="species" reg="tsekooni">tsekooni</tp:taxon-name-part></tp:taxon-name></italic>), and anterior opening from apical 1/13–2/5 (Fig. <xref ref-type="fig" rid="F12">12C</xref>) (anterior opening from apex to apical 2/5 (Fig. <xref ref-type="fig" rid="F9">9C</xref>) in <italic><tp:taxon-name><tp:taxon-name-part taxon-name-part-type="genus" reg="Argopistes">A.</tp:taxon-name-part><tp:taxon-name-part taxon-name-part-type="species" reg="tsekooni">tsekooni</tp:taxon-name-part></tp:taxon-name></italic>); only two pair of long setae on apical margin of abdominal ventrite VIII (Fig. <xref ref-type="fig" rid="F12">12E</xref>) in females (more than two pair of setae on apical margin of abdominal ventrite VIII in females of other species), and cylindrical gonocoxae (Fig. <xref ref-type="fig" rid="F12">12G</xref>).</p><fig id="F11" position="float" orientation="portrait"><object-id xmlns:xlink="http://www.w3.org/1999/xlink" content-type="doi" xlink:type="simple">10.3897/zookeys.1215.134871.figure11</object-id><object-id xmlns:xlink="http://www.w3.org/1999/xlink" content-type="arpha" xlink:type="simple">E6876D70-9370-5D5D-B69B-A976314638C2</object-id><label>Figure 11.</label><caption><p>Habitus of <italic><tp:taxon-name><tp:taxon-name-part taxon-name-part-type="genus" reg="Argopistes">Argopistes</tp:taxon-name-part></tp:taxon-name></italic> species <bold>A</bold><italic><tp:taxon-name><tp:taxon-name-part taxon-name-part-type="genus" reg="Argopistes">A.</tp:taxon-name-part><tp:taxon-name-part taxon-name-part-type="species" reg="jungchani">jungchani</tp:taxon-name-part></tp:taxon-name></italic> sp. nov., female, dorsal view <bold>B</bold> ditto, lateral view <bold>C</bold><italic><tp:taxon-name><tp:taxon-name-part taxon-name-part-type="genus" reg="Argopistes">A.</tp:taxon-name-part><tp:taxon-name-part taxon-name-part-type="species" reg="tsoui">tsoui</tp:taxon-name-part></tp:taxon-name></italic> sp. nov., male, dorsal view <bold>D</bold> ditto, ventral view <bold>E</bold> ditto, lateral view.</p></caption><graphic xmlns:xlink="http://www.w3.org/1999/xlink" xlink:href="zookeys-1215-151_article-134871__-g011.jpg" position="float" orientation="portrait" xlink:type="simple" id="oo_1154070.jpg"><uri content-type="original_file" xlink:type="simple">https://binary.pensoft.net/fig/1154070</uri></graphic></fig><fig id="F12" position="float" orientation="portrait"><object-id xmlns:xlink="http://www.w3.org/1999/xlink" content-type="doi" xlink:type="simple">10.3897/zookeys.1215.134871.figure12</object-id><object-id xmlns:xlink="http://www.w3.org/1999/xlink" content-type="arpha" xlink:type="simple">A05B278A-05E2-5D6F-97CC-012EAFE6AA7C</object-id><label>Figure 12.</label><caption><p><italic><tp:taxon-name><tp:taxon-name-part taxon-name-part-type="genus" reg="Argopistes">Argopistes</tp:taxon-name-part><tp:taxon-name-part taxon-name-part-type="species" reg="jungchani">jungchani</tp:taxon-name-part></tp:taxon-name></italic> sp. nov. <bold>A</bold> antenna, male <bold>B</bold> antenna, female <bold>C</bold> aedeagus, dorsal view <bold>D</bold> aedeagus, lateral view <bold>E</bold> abdominal ventrite VIII, female <bold>F</bold> spermatheca <bold>G</bold> gonocoxae.</p></caption><graphic xmlns:xlink="http://www.w3.org/1999/xlink" xlink:href="zookeys-1215-151_article-134871__-g012.jpg" position="float" orientation="portrait" xlink:type="simple" id="oo_1154071.jpg"><uri content-type="original_file" xlink:type="simple">https://binary.pensoft.net/fig/1154071</uri></graphic></fig></tp:treatment-sec><tp:treatment-sec sec-type="description" id="SECID0ELNAI"><title>Description.</title><p>Length 3.5–3.6 mm, width 2.7–2.9 mm. Color (Fig. <xref ref-type="fig" rid="F11">11A, B</xref>) blackish brown, sides of pronotum and elytra paled, tarsi, front femur and tibiae, and antennae yellowish brown. Pronotum broad, convex, lateral margin narrowly explanate; 2.3 × wider than long, disc with dense coarse punctures; lateral margin rounded, anterior margin strongly concave, posterior margin moderately convex. Elytra broadly oval, 1.1 × longer than wide, disc with fine punctures arranged into longitudinal lines, confused, dense, fine punctures present between longitudinal punctures.</p><p><bold>Male.</bold> Antenna filiform (Fig. <xref ref-type="fig" rid="F12">12A</xref>), antennomere I much longer than others, approximate ratios of length of antennomeres I–XI 1.0: 0.5: 0.3: 0.5: 0.5: 0.5: 0.5: 0.5: 0.5: 0.5: 0.6; approximate ratios of length to width of antennomeres I–XI 4.4: 2.2: 1.9: 2.6: 2.3: 2.2: 1.9: 1.8: 1.7: 1.7: 2.6. Aedeagus (Fig. <xref ref-type="fig" rid="F12">12C, D</xref>) parallel-sided, strongly and subapically narrowed, apex tube-like and extremely small; anterior opening small, ~ 0.30 as long as aedeagus, from apical 1/13–2/5; tectum composed of one pair of sclerotized processes, large, ~ 0.76 as long as anterior opening; wide and slightly curved in lateral view; paired processes apically curved in lateral view; endophallic sclerite laterally flattened, with basal processes slightly sclerotized.</p><p><bold>Female.</bold> Antenna (Fig. <xref ref-type="fig" rid="F12">12B</xref>) much smaller than in males, ratios of length of antennomeres I–XI 1.0: 0.4: 0.3: 0.3: 0.3: 0.3: 0.3: 0.4: 0.4: 0.4: 0.6; ratios of length to width of antennomeres I–XI 4.2: 1.8: 1.8: 1.6: 1.7: 1.5: 1.5: 1.7: 1.6: 1.4: 2.3. Ventrite VIII (Fig. <xref ref-type="fig" rid="F12">12E</xref>) membranous, only apical margin sclerotized, T-shaped, with two pairs of short setae at sides of apical margin, apical margin truncate, spiculum long. Spermathecal receptaculum (Fig. <xref ref-type="fig" rid="F12">12F</xref>) much longer than pump, moderately swollen; pump slightly emarginate at inner side of base; spermathecal duct with long basal part, ramus rounded. Gonocoxae (Fig. <xref ref-type="fig" rid="F12">12G</xref>) cylindrical and separated, base membranous, each gonocoxa symmetric, with dense long setae along apical and outer margin.</p></tp:treatment-sec><tp:treatment-sec sec-type="host" id="SECID0EVOAI"><title>Host plant.</title><p>Unknown</p></tp:treatment-sec><tp:treatment-sec sec-type="biology" id="SECID0E1OAI"><title>Biology.</title><p>Unknown.</p></tp:treatment-sec><tp:treatment-sec sec-type="etymology" id="SECID0E6OAI"><title>Etymology.</title><p>This new species is named for Jung-Chan Chen (陳榮章), the first person to collect specimens.</p></tp:treatment-sec><tp:treatment-sec sec-type="distribution" id="SECID0EEPAI"><title>Distribution.</title><p>Only known from the type locality (Fig. <xref ref-type="fig" rid="F5">5</xref>).</p></tp:treatment-sec><tp:treatment-sec><!--Section generated to contain objects referenced in tp:taxon-treatment.--><fig id="F9" position="float" orientation="portrait"><object-id xmlns:xlink="http://www.w3.org/1999/xlink" content-type="doi" xlink:type="simple">10.3897/zookeys.1215.134871.figure9</object-id><object-id xmlns:xlink="http://www.w3.org/1999/xlink" content-type="arpha" xlink:type="simple">7A3184B0-F5E2-5BCD-A62F-CF636F999D6A</object-id><label>Figure 9.</label><caption><p><italic><tp:taxon-name><tp:taxon-name-part taxon-name-part-type="genus" reg="Argopistes">Argopistes</tp:taxon-name-part><tp:taxon-name-part taxon-name-part-type="species" reg="tsekooni">tsekooni</tp:taxon-name-part></tp:taxon-name></italic> Chen <bold>A</bold> antenna, male <bold>B</bold> antenna, female <bold>C</bold> aedeagus, dorsal view <bold>D</bold> aedeagus, lateral view <bold>E</bold> abdominal ventrite VIII, female <bold>F</bold> spermatheca <bold>G</bold> gonocoxae.</p></caption><graphic xmlns:xlink="http://www.w3.org/1999/xlink" xlink:href="zookeys-1215-151_article-134871__-g009.jpg" position="float" orientation="portrait" xlink:type="simple" id="oo_1154068.jpg"><uri content-type="original_file" xlink:type="simple">https://binary.pensoft.net/fig/1154068</uri></graphic></fig><fig id="F5" position="float" orientation="portrait"><object-id xmlns:xlink="http://www.w3.org/1999/xlink" content-type="doi" xlink:type="simple">10.3897/zookeys.1215.134871.figure5</object-id><object-id xmlns:xlink="http://www.w3.org/1999/xlink" content-type="arpha" xlink:type="simple">BA4A9DCC-2BBF-51C5-8424-88CF89869FD6</object-id><label>Figure 5.</label><caption><p>Distribution map of <italic><tp:taxon-name><tp:taxon-name-part taxon-name-part-type="genus" reg="Argopistes">Argopistes</tp:taxon-name-part></tp:taxon-name></italic> species in Taiwan, solid line: 1000 m, broken line: 2000 m. Red dots <italic><tp:taxon-name><tp:taxon-name-part taxon-name-part-type="genus" reg="Argopistes">A.</tp:taxon-name-part><tp:taxon-name-part taxon-name-part-type="species" reg="rufus">rufus</tp:taxon-name-part></tp:taxon-name></italic> Chen; blue dots <italic><tp:taxon-name><tp:taxon-name-part taxon-name-part-type="genus" reg="Argopistes">A.</tp:taxon-name-part><tp:taxon-name-part taxon-name-part-type="species" reg="biplagiatus">biplagiatus</tp:taxon-name-part></tp:taxon-name></italic> Motschulsky; green dots <italic><tp:taxon-name><tp:taxon-name-part taxon-name-part-type="genus" reg="Argopistes">A.</tp:taxon-name-part><tp:taxon-name-part taxon-name-part-type="species" reg="tsoui">tsoui</tp:taxon-name-part></tp:taxon-name></italic> sp. nov.; orange dots <italic><tp:taxon-name><tp:taxon-name-part taxon-name-part-type="genus" reg="Argopistes">A.</tp:taxon-name-part><tp:taxon-name-part taxon-name-part-type="species" reg="yuae">yuae</tp:taxon-name-part></tp:taxon-name></italic> sp. nov.; purple dot <italic><tp:taxon-name><tp:taxon-name-part taxon-name-part-type="genus" reg="Argopistes">A.</tp:taxon-name-part><tp:taxon-name-part taxon-name-part-type="species" reg="jungchani">jungchani</tp:taxon-name-part></tp:taxon-name></italic> sp. nov.</p></caption><graphic xmlns:xlink="http://www.w3.org/1999/xlink" xlink:href="zookeys-1215-151_article-134871__-g005.jpg" position="float" orientation="portrait" xlink:type="simple" id="oo_1154064.jpg"><uri content-type="original_file" xlink:type="simple">https://binary.pensoft.net/fig/1154064</uri></graphic></fig></tp:treatment-sec></tp:taxon-treatment>
