# Supplementary material for: ﻿The genus Argopistes Motschulsky from Japan and Taiwan, with descriptions of three new species from Taiwan (Coleoptera, Chrysomelidae, Galerucinae, Alticini)
Source: Zookeys. 2024 Oct 15;1215:151–83. doi: 10.3897/zookeys.1215.134871 (PMC11496828; doi:10.3897/zookeys.1215.134871)
Supplement: XML Treatment for Argopistes tsoui [file zookeys.1215.134871-treatment6.xml]

<!DOCTYPE tp:taxon-treatment
  PUBLIC "-//TaxonX//DTD Taxonomic Treatment Publishing DTD v0 20100105//EN" "tax-treatment-NSO.dtd">
<tp:taxon-treatment xmlns:tp="http://www.plazi.org/taxpub"><tp:treatment-meta><kwd-group><label>Taxon classification</label><kwd>
              <named-content content-type="kingdom">Animalia</named-content>
            </kwd><kwd>
              <named-content content-type="order">Coleoptera</named-content>
            </kwd><kwd>
              <named-content content-type="family">Chrysomelidae</named-content>
            </kwd></kwd-group><mixed-citation publication-type="journal"><person-group><name><surname>Lee</surname><given-names>Chi-Feng</given-names></name><name><surname>Chiang</surname><given-names>Ming-Yao</given-names></name><name><surname>Suenaga</surname><given-names>Haruki</given-names></name></person-group><article-title>﻿The genus <italic><tp:taxon-name><tp:taxon-name-part taxon-name-part-type="genus" reg="Argopistes">Argopistes</tp:taxon-name-part></tp:taxon-name></italic> Motschulsky from Japan and Taiwan, with descriptions of three new species from Taiwan (<tp:taxon-name><tp:taxon-name-part taxon-name-part-type="order">Coleoptera</tp:taxon-name-part></tp:taxon-name>, <tp:taxon-name><tp:taxon-name-part taxon-name-part-type="family">Chrysomelidae</tp:taxon-name-part></tp:taxon-name>, <tp:taxon-name><tp:taxon-name-part taxon-name-part-type="subfamily">Galerucinae</tp:taxon-name-part></tp:taxon-name>, <tp:taxon-name><tp:taxon-name-part taxon-name-part-type="tribe">Alticini</tp:taxon-name-part></tp:taxon-name>)</article-title><source>Zookeys</source><day>15</day><month>10</month><year>2024</year><volume>1215</volume><fpage>151</fpage><lpage>183</lpage><pub-id pub-id-type="doi">10.3897/zookeys.1215.134871</pub-id></mixed-citation></tp:treatment-meta><tp:nomenclature><label>﻿</label><tp:taxon-name>
            <object-id xmlns:xlink="http://www.w3.org/1999/xlink" content-type="arpha" xlink:type="simple">BD1D0EB0-D676-5BB5-B4A0-BFB47322CF24</object-id>
            <tp:taxon-name-part taxon-name-part-type="genus" reg="Argopistes">Argopistes</tp:taxon-name-part>
            <tp:taxon-name-part taxon-name-part-type="species" reg="tsoui">tsoui</tp:taxon-name-part>
            <object-id xmlns:xlink="http://www.w3.org/1999/xlink" content-type="zoobank" xlink:type="simple">https://zoobank.org/7FA87DFC-55AB-45B2-AD05-A2EA64530D90</object-id>
          </tp:taxon-name><tp:taxon-status xmlns:xlink="http://www.w3.org/1999/xlink" xlink:type="simple">sp. nov.</tp:taxon-status><xref ref-type="fig" rid="F11">Figs 11C, D</xref><xref ref-type="fig" rid="F13">, 13</xref><xref ref-type="fig" rid="F14">, 14A, B</xref></tp:nomenclature><tp:treatment-sec sec-type="type material" id="SECID0EDRAI"><title>Type material examined.</title><p><bold><italic>Holotype</italic></bold> • ♂ (<named-content xmlns:xlink="http://www.w3.org/1999/xlink" content-type="dwc:institutional_code" xlink:title="Applied Zoology Division, Taiwan Agricultural Research Institute" xlink:href="http://grbio.org/institution/taiwan-agricultural-research-institute" xlink:type="simple">TARI</named-content>). Taiwan. Hsinchu: Tahunshan (大混山), 24.II.2009, leg. S.-F. Yu. • <bold><italic>Paratypes</italic></bold> • 1♂, 1♀ (<named-content xmlns:xlink="http://www.w3.org/1999/xlink" content-type="dwc:institutional_code" xlink:title="Applied Zoology Division, Taiwan Agricultural Research Institute" xlink:href="http://grbio.org/institution/taiwan-agricultural-research-institute" xlink:type="simple">TARI</named-content>), same as holotype; • 1♀ (<named-content xmlns:xlink="http://www.w3.org/1999/xlink" content-type="dwc:institutional_code" xlink:title="Applied Zoology Division, Taiwan Agricultural Research Institute" xlink:href="http://grbio.org/institution/taiwan-agricultural-research-institute" xlink:type="simple">TARI</named-content>), same but with “8.IX.2009”; Ilan: • 3♂, 3♀ (<named-content xmlns:xlink="http://www.w3.org/1999/xlink" content-type="dwc:institutional_code" xlink:title="Applied Zoology Division, Taiwan Agricultural Research Institute" xlink:href="http://grbio.org/institution/taiwan-agricultural-research-institute" xlink:type="simple">TARI</named-content>), Fushan (福山) Chihwuyan (植物園 = Botanic Park), 15.II.2009, leg. M.-H. Tsou; • 4♂, 6♀ (<named-content xmlns:xlink="http://www.w3.org/1999/xlink" content-type="dwc:institutional_code" xlink:title="Applied Zoology Division, Taiwan Agricultural Research Institute" xlink:href="http://grbio.org/institution/taiwan-agricultural-research-institute" xlink:type="simple">TARI</named-content>), same locality, 8.VI.2023, leg. S.-S. Lu; • 1♂ (<named-content xmlns:xlink="http://www.w3.org/1999/xlink" content-type="dwc:institutional_code" xlink:title="Forest Arthropod Collection of Taiwan, Taiwan Forestry Research Institute" xlink:href="http://grbio.org/institution/taiwan-forestry-research-institute" xlink:type="simple">TAFI</named-content>), same but with “27.XI.2023”; • 1♀ (<named-content xmlns:xlink="http://www.w3.org/1999/xlink" content-type="dwc:institutional_code" xlink:title="Forest Arthropod Collection of Taiwan, Taiwan Forestry Research Institute" xlink:href="http://grbio.org/institution/taiwan-forestry-research-institute" xlink:type="simple">TAFI</named-content>), same but with “28.XI.2023”; • 1♂, 1♀ (<named-content xmlns:xlink="http://www.w3.org/1999/xlink" content-type="dwc:institutional_code" xlink:title="Forest Arthropod Collection of Taiwan, Taiwan Forestry Research Institute" xlink:href="http://grbio.org/institution/taiwan-forestry-research-institute" xlink:type="simple">TAFI</named-content>), same but with “29.XI.2023”; • 1♂, 1♀ (<named-content xmlns:xlink="http://www.w3.org/1999/xlink" content-type="dwc:institutional_code" xlink:title="Applied Zoology Division, Taiwan Agricultural Research Institute" xlink:href="http://grbio.org/institution/taiwan-agricultural-research-institute" xlink:type="simple">TARI</named-content>), same but with “5.XII.2023”; • 1♀ (<named-content xmlns:xlink="http://www.w3.org/1999/xlink" content-type="dwc:institutional_code" xlink:title="Applied Zoology Division, Taiwan Agricultural Research Institute" xlink:href="http://grbio.org/institution/taiwan-agricultural-research-institute" xlink:type="simple">TARI</named-content>), same but with “7.XII.2023”; • 1♀ (<named-content xmlns:xlink="http://www.w3.org/1999/xlink" content-type="dwc:institutional_code" xlink:title="Applied Zoology Division, Taiwan Agricultural Research Institute" xlink:href="http://grbio.org/institution/taiwan-agricultural-research-institute" xlink:type="simple">TARI</named-content>), same but with “18.XII.2023”; • 1♂ (<named-content xmlns:xlink="http://www.w3.org/1999/xlink" content-type="dwc:institutional_code" xlink:title="Applied Zoology Division, Taiwan Agricultural Research Institute" xlink:href="http://grbio.org/institution/taiwan-agricultural-research-institute" xlink:type="simple">TARI</named-content>), same but with “11.I.2024”; • 1♂ (<named-content xmlns:xlink="http://www.w3.org/1999/xlink" content-type="dwc:institutional_code" xlink:title="Applied Zoology Division, Taiwan Agricultural Research Institute" xlink:href="http://grbio.org/institution/taiwan-agricultural-research-institute" xlink:type="simple">TARI</named-content>), same but with “8.III.2024”; • 4♂, 3♀ (<named-content xmlns:xlink="http://www.w3.org/1999/xlink" content-type="dwc:institutional_code" xlink:title="Applied Zoology Division, Taiwan Agricultural Research Institute" xlink:href="http://grbio.org/institution/taiwan-agricultural-research-institute" xlink:type="simple">TARI</named-content>), same but with “7.V.2024”; Keelung: • 1♂, 1♀ (<named-content xmlns:xlink="http://www.w3.org/1999/xlink" content-type="dwc:institutional_code" xlink:title="Applied Zoology Division, Taiwan Agricultural Research Institute" xlink:href="http://grbio.org/institution/taiwan-agricultural-research-institute" xlink:type="simple">TARI</named-content>), Hungtanshan (紅淡山), 10.V.2008, leg. M.-H. Tsou; Pingtung: • 1♀ (<named-content xmlns:xlink="http://www.w3.org/1999/xlink" content-type="dwc:institutional_code" xlink:title="Applied Zoology Division, Taiwan Agricultural Research Institute" xlink:href="http://grbio.org/institution/taiwan-agricultural-research-institute" xlink:type="simple">TARI</named-content>), Lilungshan (里龍山), 5.XI.2009, leg. M.-H. Tsou; • 1♀ (<named-content xmlns:xlink="http://www.w3.org/1999/xlink" content-type="dwc:institutional_code" xlink:title="Applied Zoology Division, Taiwan Agricultural Research Institute" xlink:href="http://grbio.org/institution/taiwan-agricultural-research-institute" xlink:type="simple">TARI</named-content>), Tahanshan (大漢山), 22.I.2009, leg. S.-F. Yu; • 1♀ (<named-content xmlns:xlink="http://www.w3.org/1999/xlink" content-type="dwc:institutional_code" xlink:title="Applied Zoology Division, Taiwan Agricultural Research Institute" xlink:href="http://grbio.org/institution/taiwan-agricultural-research-institute" xlink:type="simple">TARI</named-content>), same locality, 20.VIII.2022, leg. Y.-T. Chung; Taoyuan: • 2♂ (<named-content xmlns:xlink="http://www.w3.org/1999/xlink" content-type="dwc:institutional_code" xlink:title="Applied Zoology Division, Taiwan Agricultural Research Institute" xlink:href="http://grbio.org/institution/taiwan-agricultural-research-institute" xlink:type="simple">TARI</named-content>), Tungyanshan (東眼山), 8.VII.2007, leg. M.-H. Tsou; • 1♀ (<named-content xmlns:xlink="http://www.w3.org/1999/xlink" content-type="dwc:institutional_code" xlink:title="Applied Zoology Division, Taiwan Agricultural Research Institute" xlink:href="http://grbio.org/institution/taiwan-agricultural-research-institute" xlink:type="simple">TARI</named-content>), Yongfu (永福), 24.III.2014, leg. H. Lee.</p></tp:treatment-sec><tp:treatment-sec sec-type="diagnosis" id="SECID0EBUAI"><title>Diagnosis.</title><p>Adults of <italic><tp:taxon-name><tp:taxon-name-part taxon-name-part-type="genus" reg="Argopistes">A.</tp:taxon-name-part><tp:taxon-name-part taxon-name-part-type="species" reg="tsoui">tsoui</tp:taxon-name-part></tp:taxon-name></italic> sp. nov. are similar to those of <italic><tp:taxon-name><tp:taxon-name-part taxon-name-part-type="genus" reg="Argopistes">A.</tp:taxon-name-part><tp:taxon-name-part taxon-name-part-type="species" reg="biplagiatus">biplagiatus</tp:taxon-name-part></tp:taxon-name></italic> with reddish-brown elytra with wide black lateral margins, but differ from <italic><tp:taxon-name><tp:taxon-name-part taxon-name-part-type="genus" reg="Argopistes">A.</tp:taxon-name-part><tp:taxon-name-part taxon-name-part-type="species" reg="biplagiatus">biplagiatus</tp:taxon-name-part></tp:taxon-name></italic> by the reddish-brown pronotum with wide black lateral margins (entirely black pronotum in <italic><tp:taxon-name><tp:taxon-name-part taxon-name-part-type="genus" reg="Argopistes">A.</tp:taxon-name-part><tp:taxon-name-part taxon-name-part-type="species" reg="biplagiatus">biplagiatus</tp:taxon-name-part></tp:taxon-name></italic>). Diagnostic genitalic characters include pointed apex of aedeagus similar (Fig. <xref ref-type="fig" rid="F13">13C</xref>) to that of <italic><tp:taxon-name><tp:taxon-name-part taxon-name-part-type="genus" reg="Argopistes">A.</tp:taxon-name-part><tp:taxon-name-part taxon-name-part-type="species" reg="biplagiatus">biplagiatus</tp:taxon-name-part></tp:taxon-name></italic> (Fig. <xref ref-type="fig" rid="F3">3C</xref>) but relatively narrower in lateral view (Fig. <xref ref-type="fig" rid="F13">13D</xref>) (relatively wider (Fig. <xref ref-type="fig" rid="F3">3D</xref>) in <italic><tp:taxon-name><tp:taxon-name-part taxon-name-part-type="genus" reg="Argopistes">A.</tp:taxon-name-part><tp:taxon-name-part taxon-name-part-type="species" reg="biplagiatus">biplagiatus</tp:taxon-name-part></tp:taxon-name></italic>), longer, longitudinal paired sclerites of tectum (Fig. <xref ref-type="fig" rid="F13">13C</xref>) (short, curved paired sclerites of tectum (Fig. <xref ref-type="fig" rid="F3">3C</xref>) in <italic><tp:taxon-name><tp:taxon-name-part taxon-name-part-type="genus" reg="Argopistes">A.</tp:taxon-name-part><tp:taxon-name-part taxon-name-part-type="species" reg="biplagiatus">biplagiatus</tp:taxon-name-part></tp:taxon-name></italic>), anterior opening from apical 1/10 to middle (Fig. <xref ref-type="fig" rid="F13">13C</xref>) (anterior opening from apex to apical 3/10 (Fig. <xref ref-type="fig" rid="F3">3C</xref>) in <italic><tp:taxon-name><tp:taxon-name-part taxon-name-part-type="genus" reg="Argopistes">A.</tp:taxon-name-part><tp:taxon-name-part taxon-name-part-type="species" reg="biplagiatus">biplagiatus</tp:taxon-name-part></tp:taxon-name></italic>); triangular gonocoxae similar to those of <italic><tp:taxon-name><tp:taxon-name-part taxon-name-part-type="genus" reg="Argopistes">A.</tp:taxon-name-part><tp:taxon-name-part taxon-name-part-type="species" reg="rufus">rufus</tp:taxon-name-part></tp:taxon-name></italic> but expanding inwardly at basal 1/3 (Fig. <xref ref-type="fig" rid="F13">13G</xref>) (expanding outward at basal 1/3 (Fig. <xref ref-type="fig" rid="F6">6G</xref>) in <italic><tp:taxon-name><tp:taxon-name-part taxon-name-part-type="genus" reg="Argopistes">A.</tp:taxon-name-part><tp:taxon-name-part taxon-name-part-type="species" reg="rufus">rufus</tp:taxon-name-part></tp:taxon-name></italic>); dense setae along apical margin of abdominal ventrite VIII similar to those of <italic><tp:taxon-name><tp:taxon-name-part taxon-name-part-type="genus" reg="Argopistes">A.</tp:taxon-name-part><tp:taxon-name-part taxon-name-part-type="species" reg="biplagiatus">biplagiatus</tp:taxon-name-part></tp:taxon-name></italic> but much denser and shorter (Fig. <xref ref-type="fig" rid="F13">13C</xref>) (less denser and longer setae on apical margin of abdominal ventrite VIII (Fig. <xref ref-type="fig" rid="F3">3E</xref>) in <italic><tp:taxon-name><tp:taxon-name-part taxon-name-part-type="genus" reg="Argopistes">A.</tp:taxon-name-part><tp:taxon-name-part taxon-name-part-type="species" reg="biplagiatus">biplagiatus</tp:taxon-name-part></tp:taxon-name></italic>).</p><fig id="F13" position="float" orientation="portrait"><object-id xmlns:xlink="http://www.w3.org/1999/xlink" content-type="doi" xlink:type="simple">10.3897/zookeys.1215.134871.figure13</object-id><object-id xmlns:xlink="http://www.w3.org/1999/xlink" content-type="arpha" xlink:type="simple">DB60695D-4009-539A-97AF-3F87E5920A07</object-id><label>Figure 13.</label><caption><p><italic><tp:taxon-name><tp:taxon-name-part taxon-name-part-type="genus" reg="Argopistes">Argopistes</tp:taxon-name-part><tp:taxon-name-part taxon-name-part-type="species" reg="tsoui">tsoui</tp:taxon-name-part></tp:taxon-name></italic> sp. nov. <bold>A</bold> antenna, male <bold>B</bold> antenna, female <bold>C</bold> aedeagus, dorsal view <bold>D</bold> aedeagus, lateral view <bold>E</bold> abdominal ventrite VIII, female <bold>F</bold> spermatheca <bold>G</bold> gonocoxae.</p></caption><graphic xmlns:xlink="http://www.w3.org/1999/xlink" xlink:href="zookeys-1215-151_article-134871__-g013.jpg" position="float" orientation="portrait" xlink:type="simple" id="oo_1154072.jpg"><uri content-type="original_file" xlink:type="simple">https://binary.pensoft.net/fig/1154072</uri></graphic></fig><fig id="F14" position="float" orientation="portrait"><object-id xmlns:xlink="http://www.w3.org/1999/xlink" content-type="doi" xlink:type="simple">10.3897/zookeys.1215.134871.figure14</object-id><object-id xmlns:xlink="http://www.w3.org/1999/xlink" content-type="arpha" xlink:type="simple">1DC3C182-177C-59B2-95C6-3407765A0C40</object-id><label>Figure 14.</label><caption><p>Field photographs of <italic><tp:taxon-name><tp:taxon-name-part taxon-name-part-type="genus" reg="Argopistes">Argopistes</tp:taxon-name-part></tp:taxon-name></italic> species <bold>A</bold> adults of <italic><tp:taxon-name><tp:taxon-name-part taxon-name-part-type="genus" reg="Argopistes">A.</tp:taxon-name-part><tp:taxon-name-part taxon-name-part-type="species" reg="tsoui">tsoui</tp:taxon-name-part></tp:taxon-name></italic> sp. nov. feeding on leaves of <italic><tp:taxon-name><tp:taxon-name-part taxon-name-part-type="genus" reg="Osmanthus">Osmanthus</tp:taxon-name-part><tp:taxon-name-part taxon-name-part-type="species" reg="heterophyllus">heterophyllus</tp:taxon-name-part></tp:taxon-name></italic><bold>B</bold> close-up shot of adults of <italic><tp:taxon-name><tp:taxon-name-part taxon-name-part-type="genus" reg="Argopistes">A.</tp:taxon-name-part><tp:taxon-name-part taxon-name-part-type="species" reg="tsoui">tsoui</tp:taxon-name-part></tp:taxon-name></italic> sp. nov. <bold>C</bold> adult of <italic><tp:taxon-name><tp:taxon-name-part taxon-name-part-type="genus" reg="Argopistes">A.</tp:taxon-name-part><tp:taxon-name-part taxon-name-part-type="species" reg="yuae">yuae</tp:taxon-name-part></tp:taxon-name></italic> sp. nov. resting on underside of leaf of <italic><tp:taxon-name><tp:taxon-name-part taxon-name-part-type="genus" reg="Chionanthus">Chionanthus</tp:taxon-name-part><tp:taxon-name-part taxon-name-part-type="species" reg="ramiflorus">ramiflorus</tp:taxon-name-part></tp:taxon-name></italic><bold>D</bold> larva mining new leaf of <italic><tp:taxon-name><tp:taxon-name-part taxon-name-part-type="genus" reg="Chionanthus">C.</tp:taxon-name-part><tp:taxon-name-part taxon-name-part-type="species" reg="ramiflorus">ramiflorus</tp:taxon-name-part></tp:taxon-name></italic>.</p></caption><graphic xmlns:xlink="http://www.w3.org/1999/xlink" xlink:href="zookeys-1215-151_article-134871__-g014.jpg" position="float" orientation="portrait" xlink:type="simple" id="oo_1154073.jpg"><uri content-type="original_file" xlink:type="simple">https://binary.pensoft.net/fig/1154073</uri></graphic></fig></tp:treatment-sec><tp:treatment-sec sec-type="description" id="SECID0E64AI"><title>Description.</title><p>Length 3.9–4.3 mm, width 3.2–3.5 mm. Color (Fig. <xref ref-type="fig" rid="F11">11C–E</xref>) reddish brown, sides of pronotum and elytra darker, tarsi and antennae yellow. Pronotum broad, convex, lateral margin narrowly explanate; 2.2 × wider than long, disc with dense coarse punctures; lateral margin rounded, anterior margin strongly concave, posterior margin moderately convex. Elytra broadly oval, 1.0–1.1 × longer than wide, disc with dense, confused, coarse punctures.</p><p><bold>Male.</bold> Antenna filiform (Fig. <xref ref-type="fig" rid="F13">13A</xref>), antennomere I much longer than others, approximate ratios of length of antennomeres I–XI 1.0: 0.4: 0.3: 0.4: 0.4: 0.4: 0.4: 0.4: 0.4: 0.4: 0.6; approximate ratios of length to width of antennomeres I–XI 4.7: 2.1: 2.2: 2.4: 2.0: 2.0: 1.9: 1.9: 1.9: 1.7: 2.7. Aedeagus (Fig. <xref ref-type="fig" rid="F13">13B, C</xref>) strongly narrowed from apical 1/5 to apex, apex pointed; anterior opening small, ~ 0.35 as long as aedeagus, from apical 1/10 to middle; tectum composed of one pair of sclerotized processes with bifurcate apices, outer apex hooked, large, ~ 1.1 as long as anterior opening; narrow and slightly curved in lateral view; endophallic sclerite laterally flattened, with small process near apex, and with basal processes membranous.</p><p><bold>Female.</bold> Antenna (Fig. <xref ref-type="fig" rid="F13">13B</xref>) similar to males, ratios of length of antennomeres I–XI 1.0: 0.4: 0.3: 0.4: 0.4: 0.3: 0.4: 0.4: 0.4: 0.4: 0.5; ratios of length to width of antennomeres III–XI 4.1: 2.2: 2.4: 2.4: 2.2: 1.9: 2.1: 2.0: 1.9: 1.8: 2.9. Ventrite VIII (Fig. <xref ref-type="fig" rid="F13">13E</xref>) membranous, only apical margin sclerotized, T-shaped, with dense short setae along apical margin, spiculum long. Spermathecal receptaculum (Fig. <xref ref-type="fig" rid="F13">13F</xref>) longer than pump, moderately swollen, curved in lateral view; pump emarginate at inner side of base; spermathecal duct with elongate basal part, ramus rounded. Gonocoxae (Fig. <xref ref-type="fig" rid="F13">13G</xref>) wide and separated, base membranous, each gonocoxa asymmetric, apically narrowed from apical 1/3, with dense long setae along apical areas.</p></tp:treatment-sec><tp:treatment-sec sec-type="host" id="SECID0EJ6AI"><title>Host plant.</title><p><tp:taxon-name><tp:taxon-name-part taxon-name-part-type="family">Oleaceae</tp:taxon-name-part></tp:taxon-name>: <italic><tp:taxon-name><tp:taxon-name-part taxon-name-part-type="genus" reg="Osmanthus">Osmanthus</tp:taxon-name-part><tp:taxon-name-part taxon-name-part-type="species" reg="heterophyllus">heterophyllus</tp:taxon-name-part></tp:taxon-name></italic> (Fig. <xref ref-type="fig" rid="F13">13A, B</xref>), <italic><tp:taxon-name><tp:taxon-name-part taxon-name-part-type="genus" reg="Osmanthus">O.</tp:taxon-name-part><tp:taxon-name-part taxon-name-part-type="species" reg="kaoi">kaoi</tp:taxon-name-part></tp:taxon-name></italic> (T. S. Liu &amp; J. C. Liao) S. Y. Lu, <italic><tp:taxon-name><tp:taxon-name-part taxon-name-part-type="genus" reg="Osmanthus">O.</tp:taxon-name-part><tp:taxon-name-part taxon-name-part-type="species" reg="enervius">enervius</tp:taxon-name-part></tp:taxon-name></italic> Masam. &amp; T. Mori, <italic><tp:taxon-name><tp:taxon-name-part taxon-name-part-type="genus" reg="Osmanthus">O.</tp:taxon-name-part><tp:taxon-name-part taxon-name-part-type="species" reg="fragrans">fragrans</tp:taxon-name-part></tp:taxon-name></italic>.</p></tp:treatment-sec><tp:treatment-sec sec-type="biology" id="SECID0EEBBI"><title>Biology.</title><p>This species seems to be univoltine. The larvae were found only during late March.</p></tp:treatment-sec><tp:treatment-sec sec-type="etymology" id="SECID0EJBBI"><title>Etymology.</title><p>This new species is named for Mei-Hua Tsou (曹美華), the first person to collect specimens.</p></tp:treatment-sec><tp:treatment-sec sec-type="distribution" id="SECID0EOBBI"><title>Distribution.</title><p>This new species is widespread in lowlands of Taiwan (Fig. <xref ref-type="fig" rid="F5">5</xref>).</p></tp:treatment-sec><tp:treatment-sec><!--Section generated to contain objects referenced in tp:taxon-treatment.--><fig id="F11" position="float" orientation="portrait"><object-id xmlns:xlink="http://www.w3.org/1999/xlink" content-type="doi" xlink:type="simple">10.3897/zookeys.1215.134871.figure11</object-id><object-id xmlns:xlink="http://www.w3.org/1999/xlink" content-type="arpha" xlink:type="simple">E6876D70-9370-5D5D-B69B-A976314638C2</object-id><label>Figure 11.</label><caption><p>Habitus of <italic><tp:taxon-name><tp:taxon-name-part taxon-name-part-type="genus" reg="Argopistes">Argopistes</tp:taxon-name-part></tp:taxon-name></italic> species <bold>A</bold><italic><tp:taxon-name><tp:taxon-name-part taxon-name-part-type="genus" reg="Argopistes">A.</tp:taxon-name-part><tp:taxon-name-part taxon-name-part-type="species" reg="jungchani">jungchani</tp:taxon-name-part></tp:taxon-name></italic> sp. nov., female, dorsal view <bold>B</bold> ditto, lateral view <bold>C</bold><italic><tp:taxon-name><tp:taxon-name-part taxon-name-part-type="genus" reg="Argopistes">A.</tp:taxon-name-part><tp:taxon-name-part taxon-name-part-type="species" reg="tsoui">tsoui</tp:taxon-name-part></tp:taxon-name></italic> sp. nov., male, dorsal view <bold>D</bold> ditto, ventral view <bold>E</bold> ditto, lateral view.</p></caption><graphic xmlns:xlink="http://www.w3.org/1999/xlink" xlink:href="zookeys-1215-151_article-134871__-g011.jpg" position="float" orientation="portrait" xlink:type="simple" id="oo_1154070.jpg"><uri content-type="original_file" xlink:type="simple">https://binary.pensoft.net/fig/1154070</uri></graphic></fig><fig id="F3" position="float" orientation="portrait"><object-id xmlns:xlink="http://www.w3.org/1999/xlink" content-type="doi" xlink:type="simple">10.3897/zookeys.1215.134871.figure3</object-id><object-id xmlns:xlink="http://www.w3.org/1999/xlink" content-type="arpha" xlink:type="simple">BB5B1FED-706C-5CF9-8E4A-6A0DABB31AB4</object-id><label>Figure 3.</label><caption><p><italic><tp:taxon-name><tp:taxon-name-part taxon-name-part-type="genus" reg="Argopistes">Argopistes</tp:taxon-name-part><tp:taxon-name-part taxon-name-part-type="species" reg="biplagiatus">biplagiatus</tp:taxon-name-part></tp:taxon-name></italic> Motschulsky <bold>A</bold> antenna, male <bold>B</bold> antenna, female <bold>C</bold> aedeagus, dorsal view <bold>D</bold> aedeagus, lateral view <bold>E</bold> abdominal ventrite VIII, female <bold>F</bold> spermatheca <bold>G</bold> gonocoxae.</p></caption><graphic xmlns:xlink="http://www.w3.org/1999/xlink" xlink:href="zookeys-1215-151_article-134871__-g003.jpg" position="float" orientation="portrait" xlink:type="simple" id="oo_1154062.jpg"><uri content-type="original_file" xlink:type="simple">https://binary.pensoft.net/fig/1154062</uri></graphic></fig><fig id="F6" position="float" orientation="portrait"><object-id xmlns:xlink="http://www.w3.org/1999/xlink" content-type="doi" xlink:type="simple">10.3897/zookeys.1215.134871.figure6</object-id><object-id xmlns:xlink="http://www.w3.org/1999/xlink" content-type="arpha" xlink:type="simple">3E8DDBBE-9D8A-5BB2-BE30-9B33E1802CFD</object-id><label>Figure 6.</label><caption><p><italic><tp:taxon-name><tp:taxon-name-part taxon-name-part-type="genus" reg="Argopistes">Argopistes</tp:taxon-name-part><tp:taxon-name-part taxon-name-part-type="species" reg="rufus">rufus</tp:taxon-name-part></tp:taxon-name></italic> Chen <bold>A</bold> antenna, male <bold>B</bold> antenna, female <bold>C</bold> aedeagus, dorsal view <bold>D</bold> aedeagus, lateral view <bold>E</bold> abdominal ventrite VIII, female <bold>F</bold> spermatheca <bold>G</bold> gonocoxae.</p></caption><graphic xmlns:xlink="http://www.w3.org/1999/xlink" xlink:href="zookeys-1215-151_article-134871__-g006.jpg" position="float" orientation="portrait" xlink:type="simple" id="oo_1154065.jpg"><uri content-type="original_file" xlink:type="simple">https://binary.pensoft.net/fig/1154065</uri></graphic></fig><fig id="F5" position="float" orientation="portrait"><object-id xmlns:xlink="http://www.w3.org/1999/xlink" content-type="doi" xlink:type="simple">10.3897/zookeys.1215.134871.figure5</object-id><object-id xmlns:xlink="http://www.w3.org/1999/xlink" content-type="arpha" xlink:type="simple">BA4A9DCC-2BBF-51C5-8424-88CF89869FD6</object-id><label>Figure 5.</label><caption><p>Distribution map of <italic><tp:taxon-name><tp:taxon-name-part taxon-name-part-type="genus" reg="Argopistes">Argopistes</tp:taxon-name-part></tp:taxon-name></italic> species in Taiwan, solid line: 1000 m, broken line: 2000 m. Red dots <italic><tp:taxon-name><tp:taxon-name-part taxon-name-part-type="genus" reg="Argopistes">A.</tp:taxon-name-part><tp:taxon-name-part taxon-name-part-type="species" reg="rufus">rufus</tp:taxon-name-part></tp:taxon-name></italic> Chen; blue dots <italic><tp:taxon-name><tp:taxon-name-part taxon-name-part-type="genus" reg="Argopistes">A.</tp:taxon-name-part><tp:taxon-name-part taxon-name-part-type="species" reg="biplagiatus">biplagiatus</tp:taxon-name-part></tp:taxon-name></italic> Motschulsky; green dots <italic><tp:taxon-name><tp:taxon-name-part taxon-name-part-type="genus" reg="Argopistes">A.</tp:taxon-name-part><tp:taxon-name-part taxon-name-part-type="species" reg="tsoui">tsoui</tp:taxon-name-part></tp:taxon-name></italic> sp. nov.; orange dots <italic><tp:taxon-name><tp:taxon-name-part taxon-name-part-type="genus" reg="Argopistes">A.</tp:taxon-name-part><tp:taxon-name-part taxon-name-part-type="species" reg="yuae">yuae</tp:taxon-name-part></tp:taxon-name></italic> sp. nov.; purple dot <italic><tp:taxon-name><tp:taxon-name-part taxon-name-part-type="genus" reg="Argopistes">A.</tp:taxon-name-part><tp:taxon-name-part taxon-name-part-type="species" reg="jungchani">jungchani</tp:taxon-name-part></tp:taxon-name></italic> sp. nov.</p></caption><graphic xmlns:xlink="http://www.w3.org/1999/xlink" xlink:href="zookeys-1215-151_article-134871__-g005.jpg" position="float" orientation="portrait" xlink:type="simple" id="oo_1154064.jpg"><uri content-type="original_file" xlink:type="simple">https://binary.pensoft.net/fig/1154064</uri></graphic></fig></tp:treatment-sec></tp:taxon-treatment>
