# Supplementary material for: ﻿The genus Argopistes Motschulsky from Japan and Taiwan, with descriptions of three new species from Taiwan (Coleoptera, Chrysomelidae, Galerucinae, Alticini)
Source: Zookeys. 2024 Oct 15;1215:151–83. doi: 10.3897/zookeys.1215.134871 (PMC11496828; doi:10.3897/zookeys.1215.134871)
Supplement: XML Treatment for Argopistes yuae [file zookeys.1215.134871-treatment7.xml]

<!DOCTYPE tp:taxon-treatment
  PUBLIC "-//TaxonX//DTD Taxonomic Treatment Publishing DTD v0 20100105//EN" "tax-treatment-NSO.dtd">
<tp:taxon-treatment xmlns:tp="http://www.plazi.org/taxpub"><tp:treatment-meta><kwd-group><label>Taxon classification</label><kwd>
              <named-content content-type="kingdom">Animalia</named-content>
            </kwd><kwd>
              <named-content content-type="order">Coleoptera</named-content>
            </kwd><kwd>
              <named-content content-type="family">Chrysomelidae</named-content>
            </kwd></kwd-group><mixed-citation publication-type="journal"><person-group><name><surname>Lee</surname><given-names>Chi-Feng</given-names></name><name><surname>Chiang</surname><given-names>Ming-Yao</given-names></name><name><surname>Suenaga</surname><given-names>Haruki</given-names></name></person-group><article-title>﻿The genus <italic><tp:taxon-name><tp:taxon-name-part taxon-name-part-type="genus" reg="Argopistes">Argopistes</tp:taxon-name-part></tp:taxon-name></italic> Motschulsky from Japan and Taiwan, with descriptions of three new species from Taiwan (<tp:taxon-name><tp:taxon-name-part taxon-name-part-type="order">Coleoptera</tp:taxon-name-part></tp:taxon-name>, <tp:taxon-name><tp:taxon-name-part taxon-name-part-type="family">Chrysomelidae</tp:taxon-name-part></tp:taxon-name>, <tp:taxon-name><tp:taxon-name-part taxon-name-part-type="subfamily">Galerucinae</tp:taxon-name-part></tp:taxon-name>, <tp:taxon-name><tp:taxon-name-part taxon-name-part-type="tribe">Alticini</tp:taxon-name-part></tp:taxon-name>)</article-title><source>Zookeys</source><day>15</day><month>10</month><year>2024</year><volume>1215</volume><fpage>151</fpage><lpage>183</lpage><pub-id pub-id-type="doi">10.3897/zookeys.1215.134871</pub-id></mixed-citation></tp:treatment-meta><tp:nomenclature><label>﻿</label><tp:taxon-name>
            <object-id xmlns:xlink="http://www.w3.org/1999/xlink" content-type="arpha" xlink:type="simple">6E385736-973B-5CB0-A000-75CC7D5FD356</object-id>
            <tp:taxon-name-part taxon-name-part-type="genus" reg="Argopistes">Argopistes</tp:taxon-name-part>
            <tp:taxon-name-part taxon-name-part-type="species" reg="yuae">yuae</tp:taxon-name-part>
            <object-id xmlns:xlink="http://www.w3.org/1999/xlink" content-type="zoobank" xlink:type="simple">https://zoobank.org/D4D59AB2-7496-44F6-AD3B-C05251B4E355</object-id>
          </tp:taxon-name><tp:taxon-status xmlns:xlink="http://www.w3.org/1999/xlink" xlink:type="simple">sp. nov.</tp:taxon-status><xref ref-type="fig" rid="F14">Figs 14C, D</xref><xref ref-type="fig" rid="F15">, 15</xref><xref ref-type="fig" rid="F16">, 16</xref></tp:nomenclature><tp:treatment-sec sec-type="type material" id="SECID0ENDBI"><title>Type material examined.</title><p><bold><italic>Holotype</italic></bold> • ♂ (<named-content xmlns:xlink="http://www.w3.org/1999/xlink" content-type="dwc:institutional_code" xlink:title="Applied Zoology Division, Taiwan Agricultural Research Institute" xlink:href="http://grbio.org/institution/taiwan-agricultural-research-institute" xlink:type="simple">TARI</named-content>). Taiwan. Taitung: Lanyu (蘭嶼), 16.IV.2023, leg. Y.-F. Hsu. <bold><italic>Paratypes</italic></bold> • 11♂, 7♀ (<named-content xmlns:xlink="http://www.w3.org/1999/xlink" content-type="dwc:institutional_code" xlink:title="Applied Zoology Division, Taiwan Agricultural Research Institute" xlink:href="http://grbio.org/institution/taiwan-agricultural-research-institute" xlink:type="simple">TARI</named-content>), same data as holotype; • 10♂, 5♀ (<named-content xmlns:xlink="http://www.w3.org/1999/xlink" content-type="dwc:institutional_code" xlink:title="Applied Zoology Division, Taiwan Agricultural Research Institute" xlink:href="http://grbio.org/institution/taiwan-agricultural-research-institute" xlink:type="simple">TARI</named-content>), same but with “20.III.2023”; • 8♂, 5♀ (<named-content xmlns:xlink="http://www.w3.org/1999/xlink" content-type="dwc:institutional_code" xlink:title="Applied Zoology Division, Taiwan Agricultural Research Institute" xlink:href="http://grbio.org/institution/taiwan-agricultural-research-institute" xlink:type="simple">TARI</named-content>), same but with “17.VI.2023”; • 2♂, 3♀ (<named-content xmlns:xlink="http://www.w3.org/1999/xlink" content-type="dwc:institutional_code" xlink:title="Applied Zoology Division, Taiwan Agricultural Research Institute" xlink:href="http://grbio.org/institution/taiwan-agricultural-research-institute" xlink:type="simple">TARI</named-content>), same island, 14.III.2023, leg. Y.-Y. Liu &amp; Y.-F. Hsu; • 1♀ (<named-content xmlns:xlink="http://www.w3.org/1999/xlink" content-type="dwc:institutional_code" xlink:title="Applied Zoology Division, Taiwan Agricultural Research Institute" xlink:href="http://grbio.org/institution/taiwan-agricultural-research-institute" xlink:type="simple">TARI</named-content>), same island, 28.IV.2022, leg. S-F. Yu; • 1♂ (<named-content xmlns:xlink="http://www.w3.org/1999/xlink" content-type="dwc:institutional_code" xlink:title="Applied Zoology Division, Taiwan Agricultural Research Institute" xlink:href="http://grbio.org/institution/taiwan-agricultural-research-institute" xlink:type="simple">TARI</named-content>), same island, 4.IV.2016, leg. Y.-T. Chung; • 1♂ (<named-content xmlns:xlink="http://www.w3.org/1999/xlink" content-type="dwc:institutional_code" xlink:title="Applied Zoology Division, Taiwan Agricultural Research Institute" xlink:href="http://grbio.org/institution/taiwan-agricultural-research-institute" xlink:type="simple">TARI</named-content>), same island, 14.IV.2013, leg. B.-X. Guo; • 1♂ (<named-content xmlns:xlink="http://www.w3.org/1999/xlink" content-type="dwc:institutional_code" xlink:title="Applied Zoology Division, Taiwan Agricultural Research Institute" xlink:href="http://grbio.org/institution/taiwan-agricultural-research-institute" xlink:type="simple">TARI</named-content>), same island, 26.IV.2009, leg. U. Ong; • 3♂, 3♀ (<named-content xmlns:xlink="http://www.w3.org/1999/xlink" content-type="dwc:institutional_code" xlink:title="Applied Zoology Division, Taiwan Agricultural Research Institute" xlink:href="http://grbio.org/institution/taiwan-agricultural-research-institute" xlink:type="simple">TARI</named-content>), same island, 18.III.2024, leg. Y.-F. Hsu; • 4♂, 3♀ (<named-content xmlns:xlink="http://www.w3.org/1999/xlink" content-type="dwc:institutional_code" xlink:title="Applied Zoology Division, Taiwan Agricultural Research Institute" xlink:href="http://grbio.org/institution/taiwan-agricultural-research-institute" xlink:type="simple">TARI</named-content>), same island, 24.IV.2024, leg. J.-C. Chen; • 6♂, 3♀ (<named-content xmlns:xlink="http://www.w3.org/1999/xlink" content-type="dwc:institutional_code" xlink:title="The Natural History Museum, London" xlink:href="http://grbio.org/institution/natural-history-museum-london" xlink:type="simple">NHMUK</named-content>), same island, Lanyu Weather Station (蘭嶼氣象站), 22°02.238'N, 121°33.287'E, 26.VII.2008, hand collecting, leg. M. V. L. Barclay &amp; H. Mendel; • 2♂, 1♀ (<named-content xmlns:xlink="http://www.w3.org/1999/xlink" content-type="dwc:institutional_code" xlink:title="Applied Zoology Division, Taiwan Agricultural Research Institute" xlink:href="http://grbio.org/institution/taiwan-agricultural-research-institute" xlink:type="simple">TARI</named-content>), same island, Tataienchih (大天池), 19.III.2024, leg. Y.-F. Hsu.</p></tp:treatment-sec><tp:treatment-sec sec-type="diagnosis" id="SECID0EPFBI"><title>Diagnosis.</title><p>Adults of this new species are not separable from those of <italic><tp:taxon-name><tp:taxon-name-part taxon-name-part-type="genus" reg="Argopistes">A.</tp:taxon-name-part><tp:taxon-name-part taxon-name-part-type="species" reg="rufus">rufus</tp:taxon-name-part></tp:taxon-name></italic> except by genitalic characters, including parallel-sided apex of aedeagus with anterior opening very close to apex of aedeagus, from apical 1/12–3/5 (Fig. <xref ref-type="fig" rid="F16">16C</xref>) (apically narrowed aedeagus with anterior opening not so close to apex of aedeagus, from apical 1/8–3/5 (Fig. <xref ref-type="fig" rid="F6">6C</xref>) in <italic><tp:taxon-name><tp:taxon-name-part taxon-name-part-type="genus" reg="Argopistes">A.</tp:taxon-name-part><tp:taxon-name-part taxon-name-part-type="species" reg="rufus">rufus</tp:taxon-name-part></tp:taxon-name></italic>); deeply notched apical margin of abdominal ventrite VIII (Fig. <xref ref-type="fig" rid="F16">16E</xref>) in females (shallowly notched apical margin of abdominal ventrite VIII (Fig. <xref ref-type="fig" rid="F6">6E</xref>) in females of <italic><tp:taxon-name><tp:taxon-name-part taxon-name-part-type="genus" reg="Argopistes">A.</tp:taxon-name-part><tp:taxon-name-part taxon-name-part-type="species" reg="rufus">rufus</tp:taxon-name-part></tp:taxon-name></italic>). In addition, this new species is restricted to Lanyu Island, and thus is isolated from other species geographically. Moreover, larvae and adults of this new species feed on leaves of <italic><tp:taxon-name><tp:taxon-name-part taxon-name-part-type="genus" reg="Chionanthus">Chionanthus</tp:taxon-name-part><tp:taxon-name-part taxon-name-part-type="species" reg="ramiflorus">ramiflorus</tp:taxon-name-part></tp:taxon-name></italic> Roxb. (Fig. <xref ref-type="fig" rid="F14">14C, D</xref>) but not those of <italic><tp:taxon-name><tp:taxon-name-part taxon-name-part-type="genus" reg="Osmanthus">Osmanthus</tp:taxon-name-part><tp:taxon-name-part taxon-name-part-type="species" reg="fragrans">fragrans</tp:taxon-name-part></tp:taxon-name></italic> based on laboratory rearing tests. Thus, both species are allopatric ecologically since <italic><tp:taxon-name><tp:taxon-name-part taxon-name-part-type="genus" reg="Osmanthus">Osmanthus</tp:taxon-name-part><tp:taxon-name-part taxon-name-part-type="species" reg="fragrans">fragrans</tp:taxon-name-part></tp:taxon-name></italic> is one of the host plants for <italic><tp:taxon-name><tp:taxon-name-part taxon-name-part-type="genus" reg="Argopistes">A.</tp:taxon-name-part><tp:taxon-name-part taxon-name-part-type="species" reg="rufus">rufus</tp:taxon-name-part></tp:taxon-name></italic>.</p></tp:treatment-sec><tp:treatment-sec sec-type="description" id="SECID0EWIBI"><title>Description.</title><p>Length 4.2–4.3 mm, width 3.5 mm. Color (Fig. <xref ref-type="fig" rid="F15">15A–C</xref>) blackish brown, elytron with one large transparent area at basal 1/3, near or connected with suture; tarsi and antennae yellowish brown. Pronotum broad, convex, lateral margin narrowly explanate; 2.3 × wider than long, disc with dense, coarse punctures; lateral margin rounded, anterior margin strongly concave, posterior margin moderately convex. Elytra broadly oval, 1.1 × longer than wide, disc with confused, dense, fine punctures.</p><fig id="F15" position="float" orientation="portrait"><object-id xmlns:xlink="http://www.w3.org/1999/xlink" content-type="doi" xlink:type="simple">10.3897/zookeys.1215.134871.figure15</object-id><object-id xmlns:xlink="http://www.w3.org/1999/xlink" content-type="arpha" xlink:type="simple">48B399EF-E600-5837-A058-82915DE4A28B</object-id><label>Figure 15.</label><caption><p>Habitus of <italic><tp:taxon-name><tp:taxon-name-part taxon-name-part-type="genus" reg="Argopistes">Argopistes</tp:taxon-name-part><tp:taxon-name-part taxon-name-part-type="species" reg="yuae">yuae</tp:taxon-name-part></tp:taxon-name></italic> sp. nov. <bold>A</bold> typical color form, male, dorsal view <bold>B</bold> ditto, ventral view <bold>C</bold> ditto, lateral view <bold>D</bold> Black color form, female, dorsal view <bold>E</bold> ditto, ventral view <bold>F</bold> ditto, lateral view.</p></caption><graphic xmlns:xlink="http://www.w3.org/1999/xlink" xlink:href="zookeys-1215-151_article-134871__-g015.jpg" position="float" orientation="portrait" xlink:type="simple" id="oo_1154074.jpg"><uri content-type="original_file" xlink:type="simple">https://binary.pensoft.net/fig/1154074</uri></graphic></fig><fig id="F16" position="float" orientation="portrait"><object-id xmlns:xlink="http://www.w3.org/1999/xlink" content-type="doi" xlink:type="simple">10.3897/zookeys.1215.134871.figure16</object-id><object-id xmlns:xlink="http://www.w3.org/1999/xlink" content-type="arpha" xlink:type="simple">BD89DA40-E6C7-53F8-9C30-C568C2916F72</object-id><label>Figure 16.</label><caption><p><italic><tp:taxon-name><tp:taxon-name-part taxon-name-part-type="genus" reg="Argopistes">Argopistes</tp:taxon-name-part><tp:taxon-name-part taxon-name-part-type="species" reg="yuae">yuae</tp:taxon-name-part></tp:taxon-name></italic> sp. nov. <bold>A</bold> antenna, male <bold>B</bold> antenna, female <bold>C</bold> aedeagus, dorsal view <bold>D</bold> aedeagus, lateral view <bold>E</bold> abdominal ventrite VIII, female <bold>F</bold> spermatheca <bold>G</bold> gonocoxae.</p></caption><graphic xmlns:xlink="http://www.w3.org/1999/xlink" xlink:href="zookeys-1215-151_article-134871__-g016.jpg" position="float" orientation="portrait" xlink:type="simple" id="oo_1154075.jpg"><uri content-type="original_file" xlink:type="simple">https://binary.pensoft.net/fig/1154075</uri></graphic></fig><p><bold>Male.</bold> Antenna filiform (Fig. <xref ref-type="fig" rid="F16">16A</xref>), antennomere I much longer than others, approximate ratios of length of antennomeres I–XI 1.0: 0.4: 0.3: 0.5: 0.4: 0.4: 0.4: 0.5: 0.5: 0.4: 0.6; approximate ratios of length to width of antennomeres I–XI 3.8: 2.0: 2.0: 2.7: 2.0: 1.9: 1.9: 1.9: 1.8: 1.9: 2.8. Aedeagus (Fig. <xref ref-type="fig" rid="F16">16C, D</xref>) parallel-sided from basal 1/3–2/3, apically narrowed from apical 1/3–1/6, apex tube-like; anterior opening large, ~ 0.53 as long as aedeagus, from apical 1/12–3/5; tectum composed of one pair of sclerotized processes, small, ~ 0.43 as long as anterior opening; wide and slightly curved in lateral view; paired processes curved at apical 1/3 in lateral view; endophallic sclerite laterally flattened, with basal processes slightly sclerotized, and one pair of small processes near apex.</p><p><bold>Female.</bold> Antenna (Fig. <xref ref-type="fig" rid="F16">16B</xref>) similar to males, ratios of length of antennomeres I–XI 1.0: 0.4: 0.3: 0.4: 0.4: 0.4: 0.4: 0.4: 0.4: 0.4: 0.5; ratios of length to width of antennomeres III–XI 4.9: 1.9: 2.3: 2.5: 2.0: 1.8: 1.9: 1.8: 1.8: 1.9: 2.5. Ventrite VIII (Fig. <xref ref-type="fig" rid="F15">15E</xref>) weakly sclerotized, T-shaped, with several pairs of setae along apical margin, setae smaller at sides, apical margin medially depressed, spiculum long. Spermathecal receptaculum (Fig. <xref ref-type="fig" rid="F16">16F</xref>) longer than pump, moderately swollen, curved in lateral view; pump emarginate at inner side of base; spermathecal duct with long basal part, ramus rounded. Gonocoxae (Fig. <xref ref-type="fig" rid="F16">16G</xref>) wide and separated, base membranous, each gonocoxa asymmetric, apically narrowed from near base, with sparse setae along apical areas, setae longer at apical 1/2.</p></tp:treatment-sec><tp:treatment-sec sec-type="variation" id="SECID0EKMBI"><title>Variation.</title><p>A few specimens have black bodies and lack red spots on elytra (Fig. <xref ref-type="fig" rid="F14">14D–F</xref>).</p></tp:treatment-sec><tp:treatment-sec sec-type="host" id="SECID0EUMBI"><title>Host plant.</title><p><tp:taxon-name><tp:taxon-name-part taxon-name-part-type="family">Oleaceae</tp:taxon-name-part></tp:taxon-name>: <italic><tp:taxon-name><tp:taxon-name-part taxon-name-part-type="genus" reg="Chionanthus">Chionanthus</tp:taxon-name-part><tp:taxon-name-part taxon-name-part-type="species" reg="ramiflorus">ramiflorus</tp:taxon-name-part></tp:taxon-name></italic> Roxb.</p></tp:treatment-sec><tp:treatment-sec sec-type="biology" id="SECID0EKNBI"><title>Biology.</title><p>This species seems to be univoltine. The larvae (Fig. <xref ref-type="fig" rid="F14">14D</xref>) were found only during late March.</p></tp:treatment-sec><tp:treatment-sec sec-type="etymology" id="SECID0EUNBI"><title>Etymology.</title><p>This new species is named for Su-Fang Yu (余素芳), the first person to collect specimens.</p></tp:treatment-sec><tp:treatment-sec sec-type="distribution" id="SECID0EZNBI"><title>Distribution.</title><p>Endemic to Lanyu Island (Fig. <xref ref-type="fig" rid="F5">5</xref>).</p></tp:treatment-sec><tp:treatment-sec><!--Section generated to contain objects referenced in tp:taxon-treatment.--><fig id="F14" position="float" orientation="portrait"><object-id xmlns:xlink="http://www.w3.org/1999/xlink" content-type="doi" xlink:type="simple">10.3897/zookeys.1215.134871.figure14</object-id><object-id xmlns:xlink="http://www.w3.org/1999/xlink" content-type="arpha" xlink:type="simple">1DC3C182-177C-59B2-95C6-3407765A0C40</object-id><label>Figure 14.</label><caption><p>Field photographs of <italic><tp:taxon-name><tp:taxon-name-part taxon-name-part-type="genus" reg="Argopistes">Argopistes</tp:taxon-name-part></tp:taxon-name></italic> species <bold>A</bold> adults of <italic><tp:taxon-name><tp:taxon-name-part taxon-name-part-type="genus" reg="Argopistes">A.</tp:taxon-name-part><tp:taxon-name-part taxon-name-part-type="species" reg="tsoui">tsoui</tp:taxon-name-part></tp:taxon-name></italic> sp. nov. feeding on leaves of <italic><tp:taxon-name><tp:taxon-name-part taxon-name-part-type="genus" reg="Osmanthus">Osmanthus</tp:taxon-name-part><tp:taxon-name-part taxon-name-part-type="species" reg="heterophyllus">heterophyllus</tp:taxon-name-part></tp:taxon-name></italic><bold>B</bold> close-up shot of adults of <italic><tp:taxon-name><tp:taxon-name-part taxon-name-part-type="genus" reg="Argopistes">A.</tp:taxon-name-part><tp:taxon-name-part taxon-name-part-type="species" reg="tsoui">tsoui</tp:taxon-name-part></tp:taxon-name></italic> sp. nov. <bold>C</bold> adult of <italic><tp:taxon-name><tp:taxon-name-part taxon-name-part-type="genus" reg="Argopistes">A.</tp:taxon-name-part><tp:taxon-name-part taxon-name-part-type="species" reg="yuae">yuae</tp:taxon-name-part></tp:taxon-name></italic> sp. nov. resting on underside of leaf of <italic><tp:taxon-name><tp:taxon-name-part taxon-name-part-type="genus" reg="Chionanthus">Chionanthus</tp:taxon-name-part><tp:taxon-name-part taxon-name-part-type="species" reg="ramiflorus">ramiflorus</tp:taxon-name-part></tp:taxon-name></italic><bold>D</bold> larva mining new leaf of <italic><tp:taxon-name><tp:taxon-name-part taxon-name-part-type="genus" reg="Chionanthus">C.</tp:taxon-name-part><tp:taxon-name-part taxon-name-part-type="species" reg="ramiflorus">ramiflorus</tp:taxon-name-part></tp:taxon-name></italic>.</p></caption><graphic xmlns:xlink="http://www.w3.org/1999/xlink" xlink:href="zookeys-1215-151_article-134871__-g014.jpg" position="float" orientation="portrait" xlink:type="simple" id="oo_1154073.jpg"><uri content-type="original_file" xlink:type="simple">https://binary.pensoft.net/fig/1154073</uri></graphic></fig><fig id="F6" position="float" orientation="portrait"><object-id xmlns:xlink="http://www.w3.org/1999/xlink" content-type="doi" xlink:type="simple">10.3897/zookeys.1215.134871.figure6</object-id><object-id xmlns:xlink="http://www.w3.org/1999/xlink" content-type="arpha" xlink:type="simple">3E8DDBBE-9D8A-5BB2-BE30-9B33E1802CFD</object-id><label>Figure 6.</label><caption><p><italic><tp:taxon-name><tp:taxon-name-part taxon-name-part-type="genus" reg="Argopistes">Argopistes</tp:taxon-name-part><tp:taxon-name-part taxon-name-part-type="species" reg="rufus">rufus</tp:taxon-name-part></tp:taxon-name></italic> Chen <bold>A</bold> antenna, male <bold>B</bold> antenna, female <bold>C</bold> aedeagus, dorsal view <bold>D</bold> aedeagus, lateral view <bold>E</bold> abdominal ventrite VIII, female <bold>F</bold> spermatheca <bold>G</bold> gonocoxae.</p></caption><graphic xmlns:xlink="http://www.w3.org/1999/xlink" xlink:href="zookeys-1215-151_article-134871__-g006.jpg" position="float" orientation="portrait" xlink:type="simple" id="oo_1154065.jpg"><uri content-type="original_file" xlink:type="simple">https://binary.pensoft.net/fig/1154065</uri></graphic></fig><fig id="F5" position="float" orientation="portrait"><object-id xmlns:xlink="http://www.w3.org/1999/xlink" content-type="doi" xlink:type="simple">10.3897/zookeys.1215.134871.figure5</object-id><object-id xmlns:xlink="http://www.w3.org/1999/xlink" content-type="arpha" xlink:type="simple">BA4A9DCC-2BBF-51C5-8424-88CF89869FD6</object-id><label>Figure 5.</label><caption><p>Distribution map of <italic><tp:taxon-name><tp:taxon-name-part taxon-name-part-type="genus" reg="Argopistes">Argopistes</tp:taxon-name-part></tp:taxon-name></italic> species in Taiwan, solid line: 1000 m, broken line: 2000 m. Red dots <italic><tp:taxon-name><tp:taxon-name-part taxon-name-part-type="genus" reg="Argopistes">A.</tp:taxon-name-part><tp:taxon-name-part taxon-name-part-type="species" reg="rufus">rufus</tp:taxon-name-part></tp:taxon-name></italic> Chen; blue dots <italic><tp:taxon-name><tp:taxon-name-part taxon-name-part-type="genus" reg="Argopistes">A.</tp:taxon-name-part><tp:taxon-name-part taxon-name-part-type="species" reg="biplagiatus">biplagiatus</tp:taxon-name-part></tp:taxon-name></italic> Motschulsky; green dots <italic><tp:taxon-name><tp:taxon-name-part taxon-name-part-type="genus" reg="Argopistes">A.</tp:taxon-name-part><tp:taxon-name-part taxon-name-part-type="species" reg="tsoui">tsoui</tp:taxon-name-part></tp:taxon-name></italic> sp. nov.; orange dots <italic><tp:taxon-name><tp:taxon-name-part taxon-name-part-type="genus" reg="Argopistes">A.</tp:taxon-name-part><tp:taxon-name-part taxon-name-part-type="species" reg="yuae">yuae</tp:taxon-name-part></tp:taxon-name></italic> sp. nov.; purple dot <italic><tp:taxon-name><tp:taxon-name-part taxon-name-part-type="genus" reg="Argopistes">A.</tp:taxon-name-part><tp:taxon-name-part taxon-name-part-type="species" reg="jungchani">jungchani</tp:taxon-name-part></tp:taxon-name></italic> sp. nov.</p></caption><graphic xmlns:xlink="http://www.w3.org/1999/xlink" xlink:href="zookeys-1215-151_article-134871__-g005.jpg" position="float" orientation="portrait" xlink:type="simple" id="oo_1154064.jpg"><uri content-type="original_file" xlink:type="simple">https://binary.pensoft.net/fig/1154064</uri></graphic></fig></tp:treatment-sec></tp:taxon-treatment>
